# Supplementary material for: Heat Stress Tolerance in Rice (Oryza sativa L.): Identification of Quantitative Trait Loci and Candidate Genes for Seedling Growth Under Heat Stress
Source: Front Plant Sci. 2018 Nov 1;9:1578. doi: 10.3389/fpls.2018.01578 (PMC6221968; doi:10.3389/fpls.2018.01578)
Supplement: Supplementary file 5 [file Data_Sheet_1.XLSX]

## Sheet: All_Data
rs#	alleles	allele2	allele1	allele2-homo	alle1-homo	chrom	pos	N11_P	N11_P	IR64_P	IR64_P	IR86971_100	IR86971_103	IR86971_105	IR86971_106	IR86971_107	IR86971_108	IR86971_109	IR86971_10	IR86971_110	IR86971_111	IR86971_113	IR86971_114	IR86971_115	IR86971_116	IR86971_117	IR86971_119	IR86971_11	IR86971_120	IR86971_127	IR86971_128	IR86971_12	IR86971_130	IR86971_131	IR86971_134	IR86971_135	IR86971_136	IR86971_137	IR86971_138	IR86971_13	IR86971_140	IR86971_141	IR86971_142	IR86971_143	IR86971_144	IR86971_145	IR86971_146	IR86971_147	IR86971_148
S1_80837	C/T	C	T	CC	TT	1	80837	1	1	0	0	0	1	1	0	0	1	1	0	-	1	1	1	1	0	0	1	0	-	1	-	-	1	1	1	0	1	1	1	1	0	0	1	1	1	1	0	1	1
S1_81266	T/C	T	C	TT	CC	1	81266	1	1	0	0	0	1	1	0	0	1	1	0	-	1	1	1	1	0	0	1	0	-	1	-	-	1	1	1	0	1	1	1	1	0	0	1	1	1	1	0	1	1
S1_85037	G/A	G	A	GG	AA	1	85037	1	1	0	0	0	1	1	0	0	1	1	0	-	1	1	1	1	0	0	1	0	-	1	-	-	1	1	1	0	1	1	1	1	0	0	1	1	1	1	0	1	1
S1_111784	C/G	C	G	CC	GG	1	111784	1	1	0	0	0	1	1	0	0	1	1	0	-	1	1	1	1	0	0	1	0	0	1	-	-	1	1	1	0	1	1	1	1	0	0	1	1	1	1	0	1	1
S1_111957	T/C	T	C	TT	CC	1	111957	1	1	0	0	0	1	1	0	0	1	1	0	-	1	1	1	1	0	0	1	0	-	1	-	-	1	1	1	0	1	1	1	1	0	0	1	1	1	1	0	1	1
S1_113094	C/A	C	A	CC	AA	1	113094	1	1	0	0	0	1	1	0	0	1	1	0	-	1	1	1	1	0	0	1	0	0	1	0	0	1	1	1	0	1	1	1	1	0	0	1	1	1	1	0	1	1
S1_114782	A/G	A	G	AA	GG	1	114782	1	1	0	0	0	1	1	0	0	1	1	0	-	1	1	1	1	0	0	1	0	-	1	-	-	1	1	1	0	1	1	1	1	0	0	1	1	1	1	0	1	1
S1_151403	T/C	T	C	TT	CC	1	151403	1	1	0	0	0	1	1	-	0	1	1	0	-	1	1	1	1	0	0	1	0	0	1	-	0	1	1	1	0	1	1	1	1	0	0	1	1	1	1	0	1	1
S1_498464	G/C	G	C	GG	CC	1	498464	1	1	0	0	1	1	1	0	0	0	1	0	1	0	0	0	0	1	1	1	1	1	0	1	0	-	1	1	0	1	0	1	1	1	1	1	1	1	0	1	0	0
S1_502785	C/T	C	T	CC	TT	1	502785	1	1	0	0	1	1	1	0	0	0	1	0	1	0	0	0	0	1	1	1	1	1	0	1	0	-	1	1	0	1	0	1	1	1	1	1	1	1	0	1	0	0
S1_912159	T/G	T	G	TT	GG	1	912159	1	1	0	0	0	1	0	0	0	1	1	0	-	1	1	1	1	0	0	-	0	0	0	1	-	1	1	1	0	1	1	1	1	0	0	1	1	1	-	1	1	1
S1_912205	C/T	C	T	CC	TT	1	912205	1	1	0	0	0	1	0	0	0	1	1	0	-	1	1	1	1	0	0	-	0	0	0	1	-	1	1	1	0	1	1	1	1	0	0	1	1	1	-	1	1	1
S1_1064502	G/A	G	A	GG	AA	1	1064502	1	1	0	0	0	1	0	0	0	1	1	0	-	1	1	1	1	0	0	-	0	0	0	0	-	1	1	1	0	1	1	1	1	0	0	1	1	1	-	1	1	1
S1_1064592	A/C	A	C	AA	CC	1	1064592	1	1	0	0	0	1	0	0	0	1	1	0	-	1	1	1	1	0	0	-	0	0	0	-	-	1	1	1	0	1	1	1	1	0	0	1	1	1	-	1	1	1
S1_1069633	T/G	T	G	TT	GG	1	1069633	1	1	0	0	0	1	0	0	0	1	1	0	-	1	1	1	1	0	0	-	0	0	0	0	0	1	1	1	0	1	1	1	1	0	0	1	1	1	0	1	1	1
S1_1077407	A/G	A	G	AA	GG	1	1077407	1	1	0	0	0	1	0	0	0	1	1	0	-	1	1	1	1	0	0	1	0	0	0	-	-	1	1	1	0	1	1	1	1	0	0	1	1	1	-	1	1	1
S1_1087565	C/G	C	G	CC	GG	1	1087565	1	1	0	0	0	1	0	0	0	1	1	0	-	1	1	1	1	0	-	-	0	0	0	1	0	1	1	1	0	1	1	1	1	0	0	1	1	1	-	1	1	1
S1_1160052	C/T	C	T	CC	TT	1	1160052	1	1	0	0	0	1	0	0	0	1	1	0	-	1	1	1	1	0	0	-	0	0	0	1	-	1	1	1	0	1	1	1	1	0	0	1	1	1	-	1	1	1
S1_1160055	G/C	G	C	GG	CC	1	1160055	1	1	0	0	0	1	0	0	0	1	1	0	-	1	1	1	1	0	0	-	0	0	0	1	-	1	1	1	0	1	1	1	1	0	0	1	1	1	-	1	1	1
S1_1162725	A/G	A	G	AA	GG	1	1162725	1	1	0	0	0	1	0	0	0	1	1	0	-	1	1	1	1	0	0	-	0	0	0	1	-	1	1	1	0	1	1	1	1	0	0	1	1	1	-	1	1	1
S1_1167135	A/G	A	G	AA	GG	1	1167135	1	1	0	0	0	1	0	0	0	1	1	0	-	1	1	1	1	0	0	-	0	0	0	1	-	1	1	1	0	1	1	1	1	0	0	1	1	1	-	1	1	1
S1_1289092	C/G	C	G	CC	GG	1	1289092	1	1	0	0	0	1	0	0	0	1	1	0	-	1	1	1	1	0	0	-	0	0	0	1	-	1	1	1	0	1	1	1	1	0	0	1	1	1	-	1	1	1
S1_1289151	T/G	T	G	TT	GG	1	1289151	1	1	0	0	0	1	0	0	0	1	1	0	-	1	1	1	1	0	-	-	0	0	0	1	0	1	1	1	0	1	1	1	1	0	0	1	1	1	-	1	1	1
S1_1860959	T/C	T	C	TT	CC	1	1860959	1	1	0	0	0	1	0	0	0	1	-	0	-	1	1	1	1	0	0	-	0	0	0	1	-	1	1	1	0	1	1	1	1	0	0	1	1	1	-	1	1	1
S1_2061958	T/A	T	A	TT	AA	1	2061958	1	1	0	0	0	1	0	0	0	1	0	0	-	1	1	1	1	0	0	-	0	0	0	1	-	1	1	1	0	1	1	1	1	0	0	1	1	1	0	1	1	1
S1_2065363	C/G	C	G	CC	GG	1	2065363	1	1	0	0	0	1	0	0	0	1	-	0	-	1	1	1	1	0	0	-	0	0	0	1	-	1	1	1	0	1	1	1	1	0	0	1	1	1	-	1	1	1
S1_2080927	G/T	G	T	GG	TT	1	2080927	1	1	0	0	0	1	0	0	0	1	-	0	-	1	1	-	1	0	0	0	0	0	0	1	0	1	1	1	0	1	1	1	1	0	0	1	1	1	0	1	1	1
S1_2093175	C/G	C	G	CC	GG	1	2093175	1	1	0	0	0	1	0	0	0	1	-	0	-	1	1	1	1	0	0	-	0	0	0	1	-	1	1	1	0	1	1	1	1	0	0	1	1	1	-	1	1	1
S1_2098727	C/T	C	T	CC	TT	1	2098727	1	1	0	0	0	1	0	0	0	1	-	0	-	1	1	1	1	0	0	-	0	0	0	1	-	1	1	1	0	1	1	1	1	0	0	1	1	1	-	1	1	1
S1_2110414	C/T	C	T	CC	TT	1	2110414	1	1	0	0	0	1	0	0	0	1	1	0	-	1	1	1	1	0	0	-	0	0	0	1	0	1	1	1	0	1	1	1	1	0	0	1	1	1	0	1	1	1
S1_2110429	A/G	A	G	AA	GG	1	2110429	1	1	0	0	0	1	0	0	0	1	-	0	-	1	1	1	1	0	0	-	0	0	0	1	-	1	1	1	0	1	1	1	1	0	0	1	1	1	-	1	1	1
S1_2123524	C/A	C	A	CC	AA	1	2123524	1	1	0	0	0	1	0	0	0	1	-	0	-	1	1	1	1	0	0	-	0	0	0	1	-	1	1	1	0	1	1	1	1	0	0	1	1	1	-	1	1	1
S1_2123525	G/A	G	A	GG	AA	1	2123525	1	1	0	0	0	1	0	0	0	1	-	0	-	1	1	1	1	0	0	-	0	0	0	1	-	1	1	1	0	1	1	1	1	0	0	1	1	1	-	1	1	1
S1_2182062	A/C	A	C	AA	CC	1	2182062	1	1	0	0	0	1	0	0	0	1	-	0	0	1	1	1	1	0	0	-	0	0	0	1	-	1	1	1	0	1	1	1	1	0	0	1	1	1	-	1	1	1
S1_2182063	C/G	C	G	CC	GG	1	2182063	1	1	0	0	0	1	0	0	0	1	-	0	0	1	1	1	1	0	0	-	0	0	0	1	-	1	1	1	0	1	1	1	1	0	0	1	1	1	-	1	1	1
S1_2182064	G/A	G	A	GG	AA	1	2182064	1	1	0	0	0	1	0	0	0	1	-	0	0	1	1	1	1	0	0	-	0	0	0	1	-	1	1	1	0	1	1	1	1	0	0	1	1	1	-	1	1	1
S1_2189309	C/A	C	A	CC	AA	1	2189309	1	1	0	0	0	1	0	0	0	1	-	0	0	1	1	1	1	0	0	-	0	0	0	1	-	1	1	1	0	1	1	1	1	0	0	1	1	-	-	1	1	1
S1_2199157	G/A	G	A	GG	AA	1	2199157	1	1	0	0	0	1	0	0	0	1	-	0	0	1	1	1	1	0	0	-	0	0	0	1	-	1	1	1	0	1	1	1	1	0	0	1	1	1	-	1	1	1
S1_2218851	G/T	G	T	GG	TT	1	2218851	1	1	0	0	0	1	0	0	0	1	1	0	0	1	1	1	1	0	0	-	0	0	0	1	-	1	1	1	0	1	1	1	1	0	0	1	1	1	-	1	1	1
S1_2218975	C/A	C	A	CC	AA	1	2218975	1	1	0	0	0	1	0	0	0	1	-	0	0	1	1	1	1	0	0	-	0	0	0	1	-	1	1	1	0	1	1	1	1	0	0	1	1	1	-	1	1	1
S1_2222206	T/C	T	C	TT	CC	1	2222206	1	1	0	0	0	1	0	0	0	1	-	0	0	1	1	1	1	0	0	-	0	0	0	1	-	1	1	1	0	1	1	1	1	0	0	1	1	1	-	1	1	1
S1_2234369	C/T	C	T	CC	TT	1	2234369	1	1	0	0	0	1	0	0	0	1	-	0	0	1	1	1	1	0	0	-	0	0	0	1	-	1	1	1	0	1	1	1	1	0	0	1	1	1	-	1	1	1
S1_2252202	G/A	G	A	GG	AA	1	2252202	1	1	0	0	0	1	0	0	0	1	-	0	0	1	1	1	1	0	0	-	0	0	0	1	-	1	1	1	0	1	1	1	1	0	0	1	1	1	-	1	1	1
S1_2314050	G/A	G	A	GG	AA	1	2314050	1	1	0	0	0	1	0	0	0	1	-	0	0	1	1	1	1	0	0	-	0	0	0	1	0	1	1	1	0	1	1	1	1	0	0	1	1	1	1	1	1	1
S1_2317430	T/A	T	A	TT	AA	1	2317430	1	1	0	0	0	1	0	0	0	1	-	0	0	1	1	1	1	0	0	-	0	0	0	1	-	1	1	1	0	1	1	1	1	0	0	1	1	1	-	1	1	1
S1_2333441	A/G	A	G	AA	GG	1	2333441	1	1	0	0	0	1	0	0	0	1	-	0	0	1	1	1	1	0	0	1	0	0	0	1	-	1	1	1	0	1	1	1	1	0	0	1	1	1	-	1	1	1
S1_2406274	C/T	C	T	CC	TT	1	2406274	1	1	0	0	1	0	1	0	1	0	0	0	0	-	0	-	0	1	1	-	0	0	-	0	0	0	0	0	1	0	0	1	1	0	0	1	0	0	-	0	0	-
S1_2417430	T/C	T	C	TT	CC	1	2417430	1	1	0	0	0	1	0	0	0	1	1	0	0	1	1	1	1	0	0	-	0	0	0	1	-	1	1	1	0	1	1	1	1	0	0	1	1	1	-	1	1	1
S1_2417433	T/C	T	C	TT	CC	1	2417433	1	1	0	0	0	1	0	0	0	1	-	0	0	1	1	1	1	0	0	-	0	0	0	1	-	1	1	1	0	1	1	1	1	0	0	1	1	1	-	1	1	1
S1_2417483	T/C	T	C	TT	CC	1	2417483	1	1	0	0	0	1	0	0	0	1	-	0	0	1	1	1	1	0	0	-	0	0	0	1	-	1	1	1	0	1	1	1	1	0	0	1	1	1	-	1	1	1
S1_2417507	C/G	C	G	CC	GG	1	2417507	1	1	0	0	0	1	0	0	0	1	-	0	0	1	1	1	1	0	0	-	0	0	0	1	-	1	1	1	0	1	1	1	1	0	0	1	1	1	-	1	1	1
S1_2417574	T/G	T	G	TT	GG	1	2417574	1	1	0	0	0	1	0	0	0	1	-	0	0	1	1	1	1	0	0	-	0	0	0	1	-	1	1	1	0	1	1	1	1	0	0	1	1	1	-	1	1	1
S1_2432954	A/G	A	G	AA	GG	1	2432954	1	1	0	0	0	1	0	0	0	1	0	0	0	1	1	1	1	0	0	-	0	0	0	1	-	1	1	1	0	1	1	1	1	0	0	1	1	1	-	1	1	1
S1_2435791	A/G	A	G	AA	GG	1	2435791	1	1	0	0	0	1	0	0	0	1	-	0	0	1	1	1	1	0	-	-	0	0	0	1	-	1	1	1	0	1	1	1	1	0	0	1	1	1	-	1	1	1
S1_2441151	T/C	T	C	TT	CC	1	2441151	1	1	0	0	0	1	0	0	0	1	-	0	0	1	1	1	1	0	0	-	0	0	0	1	-	1	1	1	0	1	1	1	1	0	0	1	1	1	-	1	1	1
S1_2441153	T/A	T	A	TT	AA	1	2441153	1	1	0	0	0	1	0	0	0	1	-	0	0	1	1	1	1	0	0	-	0	0	0	1	-	1	1	1	0	1	1	1	1	0	0	1	1	1	-	1	1	1
S1_2446301	C/T	C	T	CC	TT	1	2446301	1	1	0	0	0	1	0	0	0	1	-	0	0	1	1	1	1	0	0	-	0	0	0	1	-	1	1	1	0	1	1	1	1	0	0	1	1	1	-	1	1	1
S1_2446371	T/C	T	C	TT	CC	1	2446371	1	1	0	0	0	1	0	0	0	1	-	0	0	1	1	1	1	0	0	1	0	0	0	1	-	1	1	1	0	1	1	1	1	-	0	1	1	1	1	1	1	1
S1_2448779	T/C	T	C	TT	CC	1	2448779	1	1	0	0	0	1	0	0	0	1	-	0	0	1	1	1	1	0	0	-	0	0	0	1	-	1	1	1	0	1	1	1	1	0	0	1	1	1	-	1	1	1
S1_2529632	A/T	A	T	AA	TT	1	2529632	1	1	0	0	0	1	0	0	0	1	-	0	0	1	1	1	1	0	0	-	0	0	0	-	-	1	0	1	0	1	1	1	1	0	0	1	1	1	-	1	1	1
S1_2564658	T/C	T	C	TT	CC	1	2564658	1	1	0	0	0	1	0	0	0	1	-	0	0	1	1	1	1	0	0	-	0	0	0	-	-	1	0	1	0	1	1	1	1	0	0	1	1	1	-	1	1	1
S1_2564742	T/C	T	C	TT	CC	1	2564742	1	1	0	0	0	1	0	0	0	1	0	0	0	1	1	-	1	0	0	-	0	0	0	0	0	1	0	1	0	1	1	1	1	0	0	1	1	1	-	1	1	1
S1_2590157	G/A	G	A	GG	AA	1	2590157	1	1	0	0	0	1	0	0	0	1	-	0	0	1	1	1	1	0	0	1	0	0	0	-	-	1	0	1	0	1	1	1	1	0	0	1	1	1	-	1	1	1
S1_2636361	T/C	T	C	TT	CC	1	2636361	1	1	0	0	0	1	0	0	0	1	-	0	0	1	1	1	0	0	0	-	0	0	0	-	0	1	0	1	0	1	1	-	1	0	0	1	1	1	-	1	1	1
S1_2645647	A/G	A	G	AA	GG	1	2645647	1	1	0	0	0	1	0	0	0	1	-	0	0	1	1	1	0	0	0	-	0	0	0	-	-	1	0	1	0	1	1	1	1	0	0	1	1	1	-	1	1	1
S1_3717463	G/T	T	G	TT	GG	1	3717463	1	1	0	0	-	0	1	1	0	1	1	0	-	1	0	0	1	1	1	0	1	-	-	1	-	0	0	1	1	0	1	0	1	1	1	1	1	1	1	1	0	0
S1_4616328	A/G	A	G	AA	GG	1	4616328	1	1	0	0	0	1	0	0	1	1	0	0	0	0	1	1	-	0	0	1	0	0	0	0	0	1	0	1	0	0	1	1	1	0	0	1	1	1	-	1	1	1
S1_5320097	C/T	C	T	CC	TT	1	5320097	1	1	0	0	0	1	0	-	-	1	0	0	0	0	1	1	0	0	0	1	0	-	0	0	1	1	0	1	0	0	1	0	1	0	0	1	1	1	-	1	1	1
S1_5327253	C/A	C	A	CC	AA	1	5327253	1	1	0	0	0	1	0	0	-	1	0	0	0	0	1	1	0	0	0	1	0	-	0	0	1	1	0	1	0	0	1	0	1	0	0	1	1	1	-	1	1	1
S1_5352921	A/G	A	G	AA	GG	1	5352921	1	1	0	0	0	1	0	0	-	1	0	0	0	0	1	1	0	0	-	1	0	-	0	0	1	1	0	1	0	0	1	0	1	0	0	1	1	1	-	1	1	-
S1_5352930	G/A	G	A	GG	AA	1	5352930	1	1	0	0	0	1	0	0	-	1	0	0	0	0	1	1	0	0	-	1	0	-	0	0	1	1	0	1	0	0	1	0	1	0	0	1	1	1	-	1	1	-
S1_5487410	C/G	C	G	CC	GG	1	5487410	1	1	0	0	0	1	0	0	-	1	0	0	0	0	1	1	0	0	1	1	0	-	0	0	1	1	0	1	0	0	1	0	1	0	0	1	1	1	-	1	1	1
S1_5487998	T/C	T	C	TT	CC	1	5487998	1	1	0	0	0	1	0	0	-	1	0	0	0	0	1	1	0	0	1	1	0	-	0	0	1	1	0	1	0	0	1	0	1	0	0	1	1	1	-	1	1	1
S1_5491174	G/C	G	C	GG	CC	1	5491174	1	1	0	0	0	1	0	0	-	1	0	0	0	0	1	1	0	0	1	1	0	-	0	0	1	1	0	1	0	0	1	0	1	0	0	1	1	1	-	1	1	1
S1_5495552	A/G	A	G	AA	GG	1	5495552	1	1	0	0	0	1	0	0	-	1	0	0	0	0	1	1	0	0	1	1	0	0	-	0	1	1	0	1	0	0	1	0	1	0	0	1	1	1	-	1	1	1
S1_5730195	C/G	C	G	CC	GG	1	5730195	1	1	0	0	0	1	0	-	-	1	0	0	0	0	1	1	0	0	1	1	0	0	-	1	1	0	0	1	0	1	1	0	1	0	0	1	1	1	-	1	1	1
S1_9622557	G/C	G	C	GG	CC	1	9622557	1	1	0	0	0	0	0	0	-	1	0	1	-	1	0	0	1	0	0	1	1	-	1	1	0	0	1	0	0	1	1	0	1	0	0	1	1	1	-	0	-	-
S1_9730604	C/G	C	G	CC	GG	1	9730604	1	1	0	0	0	0	0	0	-	1	0	0	-	1	0	-	1	0	-	1	1	-	1	-	0	0	1	0	0	1	1	0	1	0	0	1	1	1	-	0	0	-
S1_9862971	C/T	C	T	CC	TT	1	9862971	1	1	0	0	0	0	0	0	-	1	1	0	-	1	0	-	1	0	-	1	1	0	1	-	0	0	1	0	0	1	1	0	1	0	0	1	1	1	-	0	0	-
S1_9863062	A/T	A	T	AA	TT	1	9863062	1	1	0	0	0	0	0	0	-	1	1	0	-	1	0	-	1	0	1	1	1	-	1	-	0	0	1	0	0	1	1	0	1	0	0	1	1	1	-	0	-	-
S1_9874924	A/G	A	G	AA	GG	1	9874924	1	1	0	0	0	0	0	0	-	1	1	0	-	1	0	1	1	0	0	1	1	0	1	-	0	0	1	0	0	1	1	0	1	0	0	1	1	1	-	0	0	0
S1_9937529	A/G	A	G	AA	GG	1	9937529	1	1	0	0	0	-	0	0	-	1	1	0	-	1	0	-	1	0	-	1	1	0	1	-	0	0	1	0	0	1	1	0	1	0	0	1	1	1	-	0	0	0
S1_9937850	G/A	G	A	GG	AA	1	9937850	1	1	0	0	0	0	0	0	-	1	1	0	-	1	0	-	1	0	0	1	1	-	1	-	0	0	1	0	0	1	1	0	1	0	0	1	1	1	-	0	0	-
S1_9954998	C/T	T	C	TT	CC	1	9954998	1	1	0	0	0	1	0	0	-	1	1	0	-	1	0	-	1	0	1	1	1	0	1	1	0	0	1	-	0	1	1	-	1	0	-	1	1	1	1	0	-	1
S1_10126511	G/A	G	A	GG	AA	1	10126511	1	1	0	0	0	0	0	0	-	1	1	0	-	1	0	1	1	0	1	1	1	-	1	-	0	0	1	0	0	1	1	0	1	0	0	1	1	1	-	0	0	-
S1_10178481	A/G	A	G	AA	GG	1	10178481	1	1	0	0	0	0	0	0	1	1	1	0	-	1	0	-	0	0	1	1	1	0	1	-	0	0	1	0	0	1	1	0	1	0	0	1	1	1	-	0	-	1
S1_10198343	A/G	A	G	AA	GG	1	10198343	1	1	0	0	0	0	0	0	1	1	1	0	-	1	0	-	1	0	1	1	1	0	1	-	0	0	1	0	0	1	1	0	1	0	0	1	1	1	-	0	0	0
S1_10221082	T/C	T	C	TT	CC	1	10221082	1	1	0	0	0	0	0	0	1	1	1	0	-	1	0	0	0	0	0	1	1	-	1	-	0	0	1	0	0	1	1	0	1	0	0	1	1	1	1	0	1	1
S1_10221421	T/C	T	C	TT	CC	1	10221421	1	1	0	0	0	0	0	0	1	1	1	0	-	1	0	-	1	0	0	1	1	-	1	-	0	0	1	0	0	1	1	0	1	0	0	1	1	1	-	0	1	1
S1_10234944	T/A	T	A	TT	AA	1	10234944	1	1	0	0	0	0	0	0	1	1	1	0	-	1	0	-	1	0	-	1	1	0	1	-	0	0	1	0	0	1	1	0	1	0	0	1	1	1	-	0	1	1
S1_11575500	C/A	A	C	AA	CC	1	11575500	1	1	0	0	0	0	0	0	1	1	1	0	-	1	0	-	1	0	1	1	1	0	1	1	0	0	1	0	0	1	1	0	1	0	0	1	1	1	-	0	1	1
S1_11603552	C/A	A	C	AA	CC	1	11603552	1	1	0	0	0	0	0	0	1	1	1	0	-	1	0	-	1	0	-	1	1	-	1	1	0	0	1	0	0	1	1	0	1	0	0	1	1	1	1	0	1	1
S1_11896861	T/C	T	C	TT	CC	1	11896861	1	1	0	0	0	0	0	0	1	1	1	0	-	1	0	-	1	0	-	0	1	0	1	1	0	0	1	0	0	1	1	0	1	0	0	1	1	1	-	0	0	0
S1_11914032	T/C	T	C	TT	CC	1	11914032	1	1	0	0	0	0	0	0	1	1	1	0	-	1	0	-	1	0	-	0	1	0	1	1	0	0	1	0	0	1	1	0	1	0	0	1	1	1	-	0	0	0
S1_11943582	A/G	A	G	AA	GG	1	11943582	1	1	0	0	0	0	0	1	1	1	1	0	-	1	0	-	1	0	-	0	1	0	1	1	0	0	1	0	0	1	1	0	1	0	0	1	1	1	-	0	-	0
S1_12140525	A/C	A	C	AA	CC	1	12140525	1	1	0	0	0	0	0	1	1	1	1	0	-	1	0	-	1	0	1	0	1	0	1	1	0	0	1	0	0	1	1	0	1	0	0	1	1	1	-	0	0	0
S1_12140556	C/A	C	A	CC	AA	1	12140556	1	1	0	0	0	0	0	1	1	1	1	0	-	1	0	-	0	0	1	0	1	0	1	1	0	0	1	0	0	1	1	0	1	0	0	1	1	1	-	0	0	0
S1_12148700	A/G	A	G	AA	GG	1	12148700	1	1	0	0	0	0	0	1	1	1	1	0	-	1	0	-	0	0	-	0	1	0	1	1	0	0	1	0	0	1	1	0	1	0	0	1	1	1	-	0	0	0
S1_12148701	T/C	T	C	TT	CC	1	12148701	1	1	0	0	0	0	0	1	1	1	1	0	-	1	0	-	1	0	-	0	1	0	1	1	0	0	1	0	0	1	1	0	1	0	0	1	1	1	-	0	0	0
S1_12148766	C/T	C	T	CC	TT	1	12148766	1	1	0	0	0	0	0	1	1	1	1	0	-	1	0	-	1	0	-	0	1	0	1	1	0	0	1	0	0	1	1	0	1	0	0	1	1	1	-	0	0	0
S1_12158537	C/T	T	C	TT	CC	1	12158537	1	1	0	0	0	0	0	1	1	1	1	0	-	1	0	-	1	0	-	-	1	0	1	1	0	0	1	0	0	1	1	0	1	0	0	1	1	1	-	0	0	0
S1_12158560	T/C	T	C	TT	CC	1	12158560	1	1	0	0	0	0	0	1	1	1	1	0	-	1	0	-	0	0	-	-	1	0	1	1	0	0	1	0	0	1	1	0	1	0	0	1	1	1	-	0	0	0
S1_12166612	C/A	C	A	CC	AA	1	12166612	1	1	0	0	0	0	0	1	1	1	1	0	-	1	0	-	1	0	-	0	1	0	1	1	0	0	1	0	0	1	1	0	1	0	0	1	1	1	-	0	0	0
S1_12188158	G/A	G	A	GG	AA	1	12188158	1	1	0	0	0	0	0	1	1	1	1	-	-	1	0	-	0	0	-	0	1	0	-	1	0	0	1	0	0	1	1	0	1	0	0	1	1	1	-	0	0	0
S1_12226156	G/C	G	C	GG	CC	1	12226156	1	1	0	0	0	0	0	1	1	1	1	0	-	1	0	-	1	0	-	0	1	0	1	1	0	0	1	0	0	1	1	0	1	0	0	1	1	1	-	0	0	0
S1_12226157	C/A	C	A	CC	AA	1	12226157	1	1	0	0	0	0	0	1	1	1	1	0	-	1	0	-	1	0	-	0	1	0	1	1	0	0	1	0	0	1	1	0	1	0	0	1	1	1	-	0	0	0
S1_12245985	A/G	A	G	AA	GG	1	12245985	1	1	0	0	0	0	0	1	1	1	1	0	-	1	0	-	1	0	-	0	1	0	1	1	0	0	1	0	0	1	1	0	1	0	0	1	1	1	-	0	0	0
S1_12250246	T/A	T	A	TT	AA	1	12250246	1	1	0	0	0	0	0	1	1	1	1	0	-	1	0	-	1	0	-	0	1	0	1	1	0	0	1	0	0	1	1	0	1	0	0	1	1	1	-	0	0	0
S1_12288807	G/A	G	A	GG	AA	1	12288807	1	1	0	0	0	0	0	1	1	1	1	0	-	1	0	-	1	0	-	0	1	0	1	1	0	0	1	0	0	1	1	0	1	0	0	1	1	1	-	0	0	0
S1_12303280	G/A	G	A	GG	AA	1	12303280	1	1	0	0	0	0	0	1	1	1	1	0	-	1	0	0	1	0	-	0	1	0	1	1	0	0	1	0	0	1	1	0	1	0	0	1	1	1	-	0	0	0
S1_12303358	C/T	C	T	CC	TT	1	12303358	1	1	0	0	0	0	0	1	1	1	1	0	-	1	0	-	0	0	-	0	1	0	1	1	0	0	1	0	0	-	1	0	1	0	0	1	1	1	-	0	0	0
S1_12313480	C/T	C	T	CC	TT	1	12313480	1	1	0	0	0	0	0	1	1	1	1	0	-	1	0	-	0	0	-	0	1	0	-	1	0	0	1	0	0	1	1	0	1	0	0	1	1	1	-	0	0	0
S1_12341293	T/A	T	A	TT	AA	1	12341293	1	1	0	0	0	0	0	1	1	1	1	0	-	1	0	-	0	0	1	0	1	0	1	1	0	0	1	0	0	1	1	0	1	0	0	1	1	1	-	0	0	0
S1_12417211	T/G	T	G	TT	GG	1	12417211	1	1	0	0	0	0	0	1	1	1	1	0	-	1	0	-	1	0	-	0	1	0	1	1	0	0	1	0	0	1	1	0	1	0	0	1	1	1	-	0	0	0
S1_12425670	C/T	C	T	CC	TT	1	12425670	1	1	0	0	0	0	0	1	1	1	1	0	-	1	0	-	1	0	-	0	1	0	1	1	0	0	1	0	0	1	1	0	1	0	0	1	1	1	-	0	0	0
S1_12439807	G/C	G	C	GG	CC	1	12439807	1	1	0	0	0	0	0	1	1	1	1	0	-	1	0	-	1	0	-	0	1	0	1	1	0	0	1	0	0	1	1	0	1	0	0	1	1	1	-	0	0	0
S1_12524837	C/G	C	G	CC	GG	1	12524837	1	1	0	0	0	0	0	1	1	1	1	0	-	1	0	-	1	0	-	0	1	0	1	-	0	0	1	0	0	1	1	0	1	0	0	1	1	1	0	0	0	0
S1_12536224	T/G	T	G	TT	GG	1	12536224	1	1	0	0	0	0	0	1	1	1	1	0	-	1	0	-	1	0	1	0	1	0	1	-	0	0	1	0	0	1	1	0	1	0	0	1	1	1	0	0	0	0
S1_13544511	C/G	C	G	CC	GG	1	13544511	1	1	0	0	0	0	0	1	1	0	0	-	-	1	0	1	1	0	0	1	1	-	1	-	1	0	0	1	1	1	0	1	0	0	0	0	0	0	0	1	1	1
S1_13544564	T/A	T	A	TT	AA	1	13544564	1	1	0	0	0	0	0	1	1	0	0	-	-	1	0	1	1	0	0	1	1	-	1	-	1	0	0	1	1	1	0	1	0	0	0	0	0	0	0	1	1	1
S1_13549646	A/G	A	G	AA	GG	1	13549646	1	1	0	0	0	0	0	1	1	0	0	-	-	1	0	-	1	0	-	1	1	0	1	0	1	0	0	1	1	1	0	1	0	0	0	0	0	0	0	1	1	1
S1_14008830	C/G	C	G	CC	GG	1	14008830	1	1	0	0	0	0	1	1	0	0	1	0	-	1	0	-	1	1	1	0	1	0	0	1	0	0	1	0	0	1	0	0	1	0	0	1	1	0	1	0	0	0
S1_14011478	T/C	T	C	TT	CC	1	14011478	1	1	0	0	0	0	1	1	0	0	1	0	-	1	0	-	1	1	1	0	1	0	0	1	0	0	1	0	0	1	0	0	1	0	0	1	1	0	1	0	0	0
S1_14061477	T/A	T	A	TT	AA	1	14061477	1	1	0	0	0	0	1	1	0	0	1	0	-	1	0	-	1	1	1	0	1	0	0	1	0	0	1	0	0	1	0	0	1	0	0	1	1	0	1	0	0	0
S1_14061516	G/C	G	C	GG	CC	1	14061516	1	1	0	0	0	0	1	1	0	0	1	0	-	1	0	-	1	1	1	0	1	0	0	1	0	0	1	0	0	1	0	0	1	0	0	1	1	0	1	0	0	0
S1_14656141	C/G	C	G	CC	GG	1	14656141	1	1	0	0	0	0	1	1	0	0	1	0	-	1	0	-	1	1	1	0	1	0	0	1	0	0	1	0	0	1	0	0	1	0	0	1	1	0	1	0	0	0
S1_14727552	T/C	T	C	TT	CC	1	14727552	1	1	0	0	0	0	1	1	0	0	1	0	-	1	0	-	0	1	1	0	1	0	0	1	0	0	1	0	0	1	0	0	1	0	0	1	1	0	1	0	0	0
S1_14727558	C/G	C	G	CC	GG	1	14727558	1	1	0	0	0	0	1	1	0	0	1	0	-	1	0	-	0	1	1	0	1	0	0	1	0	0	1	0	0	1	0	0	1	0	0	1	1	0	1	0	0	0
S1_14735008	A/G	A	G	AA	GG	1	14735008	1	1	0	0	0	0	1	1	0	0	1	0	-	1	0	-	0	1	1	0	1	0	0	-	0	0	1	0	0	1	0	0	1	0	0	1	1	0	1	0	0	0
S1_14735033	T/C	T	C	TT	CC	1	14735033	1	1	0	0	0	0	1	1	0	0	1	0	-	1	0	-	1	1	1	0	1	0	0	1	0	0	1	0	0	1	0	0	1	0	0	1	1	0	1	0	0	0
S1_14735034	T/A	T	A	TT	AA	1	14735034	1	1	0	0	0	0	1	1	0	0	1	0	-	1	0	-	0	1	1	0	1	0	0	-	0	0	1	0	0	1	0	0	1	0	0	1	1	0	1	0	0	0
S1_14779655	C/T	C	T	CC	TT	1	14779655	1	1	0	0	0	1	1	0	0	0	0	0	0	1	0	0	-	0	0	0	1	-	0	0	1	0	0	1	0	0	0	1	0	0	0	0	0	0	0	1	0	0
S1_14779675	C/T	C	T	CC	TT	1	14779675	1	1	0	0	0	1	1	0	0	0	0	0	0	1	0	0	-	0	0	0	1	-	0	0	1	0	0	1	0	0	0	1	0	0	0	0	0	0	0	1	0	0
S1_14779696	C/T	C	T	CC	TT	1	14779696	1	1	0	0	0	1	1	0	0	0	0	0	0	1	0	0	-	0	0	0	1	-	0	0	1	0	0	1	0	0	0	1	0	0	0	0	0	0	0	1	0	0
S1_14779933	G/A	G	A	GG	AA	1	14779933	1	1	0	0	0	1	1	0	0	0	0	0	0	1	0	0	-	0	0	0	1	-	0	-	1	0	0	1	0	0	0	1	0	0	0	0	0	0	0	1	0	0
S1_14779969	G/A	G	A	GG	AA	1	14779969	1	1	0	0	0	1	1	0	0	0	0	0	0	1	0	0	-	0	0	0	1	-	0	-	1	0	0	1	0	0	0	1	0	0	0	0	0	0	0	1	0	0
S1_14780023	C/G	C	G	CC	GG	1	14780023	1	1	0	0	0	1	1	0	0	0	0	0	0	1	0	0	-	0	0	0	1	-	0	0	1	0	0	1	0	0	0	1	0	0	0	0	0	0	0	1	0	0
S1_14914149	G/C	G	C	GG	CC	1	14914149	1	1	0	0	0	0	1	1	0	0	1	0	-	1	0	-	0	1	1	0	1	0	0	1	0	0	1	0	0	1	0	0	1	0	0	1	1	0	1	0	0	0
S1_14914169	G/A	G	A	GG	AA	1	14914169	1	1	0	0	0	0	1	1	0	0	1	0	-	1	0	-	0	1	1	0	1	0	0	1	0	0	1	0	0	1	0	0	1	0	0	1	1	0	1	0	0	0
S1_14914181	T/C	T	C	TT	CC	1	14914181	1	1	0	0	0	0	1	1	0	0	1	0	-	1	0	-	0	1	1	0	1	0	0	1	0	0	1	0	0	1	0	0	1	0	0	1	1	0	1	0	0	0
S1_14975692	A/C	A	C	AA	CC	1	14975692	1	1	0	0	0	0	1	1	0	0	1	0	-	1	0	-	1	1	1	0	1	0	0	1	0	0	1	0	0	1	0	0	1	0	0	1	1	0	1	0	0	0
S1_15257936	T/C	T	C	TT	CC	1	15257936	1	1	0	0	0	0	1	1	0	0	1	0	-	1	0	-	1	1	1	0	1	0	0	1	0	0	1	0	0	1	0	0	1	0	0	1	1	0	1	0	0	0
S1_15435858	T/C	T	C	TT	CC	1	15435858	1	1	0	0	0	0	1	1	0	0	1	0	-	1	0	-	1	1	1	0	1	0	0	1	0	0	1	0	0	1	0	0	1	0	0	1	1	0	1	0	0	0
S1_15455099	A/G	A	G	AA	GG	1	15455099	1	1	0	0	0	0	0	1	0	0	1	-	-	1	0	-	1	1	1	0	1	0	0	1	0	0	1	0	0	1	0	0	1	0	0	1	1	0	1	0	0	0
S1_15457095	A/G	A	G	AA	GG	1	15457095	1	1	0	0	0	0	0	1	0	0	1	0	-	1	0	-	1	1	1	0	1	0	0	1	0	0	1	0	0	1	0	0	1	0	0	1	1	0	1	0	0	0
S1_15518968	C/G	C	G	CC	GG	1	15518968	1	1	0	0	0	0	0	1	0	0	1	0	-	1	0	-	0	1	1	0	1	0	0	1	0	0	1	0	0	1	0	0	1	0	0	1	1	0	1	0	0	0
S1_15522280	A/G	A	G	AA	GG	1	15522280	1	1	0	0	0	0	0	1	0	0	1	0	-	1	0	-	0	1	1	0	1	0	0	1	0	0	1	0	0	1	0	0	1	0	0	1	1	0	1	0	0	0
S1_15547939	A/G	A	G	AA	GG	1	15547939	1	1	0	0	0	0	0	1	0	0	1	0	-	1	0	0	1	1	1	0	1	0	0	1	0	0	1	0	0	1	0	0	1	0	0	1	1	0	1	0	0	0
S1_15548264	A/C	A	C	AA	CC	1	15548264	1	1	0	0	0	0	0	1	0	0	1	0	-	1	0	-	1	1	1	0	1	0	0	1	0	0	1	0	0	1	0	0	1	0	0	1	1	0	1	0	0	0
S1_15567244	A/C	A	C	AA	CC	1	15567244	1	1	0	0	0	0	0	1	0	0	1	0	-	1	0	-	1	1	1	0	1	0	0	1	0	0	1	0	0	1	0	0	1	0	0	1	1	0	1	0	0	0
S1_16097945	C/G	C	G	CC	GG	1	16097945	1	1	0	0	0	0	0	1	0	0	1	0	-	1	0	-	1	1	1	0	1	0	0	-	-	0	1	0	0	1	0	0	1	0	0	1	1	0	1	0	0	0
S1_16217064	T/G	T	G	TT	GG	1	16217064	1	1	0	0	0	0	0	1	0	0	1	0	-	1	0	-	1	1	1	0	1	0	0	1	0	0	1	1	0	1	0	0	1	0	0	1	1	0	1	0	0	0
S1_16246069	T/G	T	G	TT	GG	1	16246069	1	1	0	0	0	0	0	1	0	0	1	0	-	1	0	0	1	1	1	0	1	0	0	-	-	0	1	1	0	1	0	0	1	0	0	1	1	0	1	0	0	0
S1_16246075	T/G	T	G	TT	GG	1	16246075	1	1	0	0	0	0	0	1	0	0	1	0	-	1	0	0	1	1	1	0	1	0	0	1	-	0	1	1	0	1	0	0	1	0	0	1	1	0	1	0	0	0
S1_16263662	T/C	T	C	TT	CC	1	16263662	1	1	0	0	0	0	0	1	0	0	1	0	1	1	0	-	1	1	1	0	1	0	0	1	1	0	1	1	0	1	0	0	1	0	0	1	1	0	1	0	0	0
S1_16284928	A/G	A	G	AA	GG	1	16284928	1	1	0	0	0	0	-	1	0	0	1	0	-	1	0	-	1	1	1	0	1	0	0	-	1	0	1	1	0	1	0	0	1	0	0	1	1	0	1	0	0	0
S1_16403483	A/G	A	G	AA	GG	1	16403483	1	1	0	0	0	0	0	1	0	0	1	0	-	1	0	-	1	1	1	0	1	0	0	1	-	0	1	1	0	1	0	0	1	0	0	1	1	0	1	0	0	0
S1_16443930	A/G	A	G	AA	GG	1	16443930	1	1	0	0	0	0	0	1	0	0	1	0	-	1	0	-	0	1	1	0	1	0	0	1	-	0	1	1	0	1	0	0	1	0	-	1	1	0	1	0	0	0
S1_16457132	C/T	C	T	CC	TT	1	16457132	1	1	0	0	0	0	0	1	0	0	1	0	-	1	0	-	0	1	1	0	1	0	0	1	-	0	1	1	0	1	0	0	1	0	0	1	1	0	1	0	0	0
S1_16457133	A/G	A	G	AA	GG	1	16457133	1	1	0	0	0	0	0	1	0	0	1	0	-	1	0	-	1	1	1	0	1	0	0	-	-	0	1	1	0	1	0	0	1	0	0	1	1	0	1	0	0	0
S1_16457143	A/G	A	G	AA	GG	1	16457143	1	1	0	0	0	0	0	1	0	0	1	0	-	1	0	-	1	1	1	0	1	0	0	-	-	0	1	1	0	1	0	0	1	0	0	1	1	0	1	0	0	0
S1_16457219	T/C	T	C	TT	CC	1	16457219	1	1	0	0	0	0	0	1	0	0	-	0	-	1	0	-	1	1	1	0	1	0	0	1	-	0	1	1	0	1	0	0	1	0	0	1	1	0	1	0	0	0
S1_16544579	G/A	G	A	GG	AA	1	16544579	1	1	0	0	0	0	0	1	0	0	1	0	-	1	0	0	1	1	1	0	1	0	0	1	-	0	1	1	0	1	0	0	1	0	0	1	1	0	1	0	0	0
S1_16782384	A/G	A	G	AA	GG	1	16782384	1	1	0	0	0	0	0	1	0	0	1	0	-	1	0	-	1	1	1	0	1	0	0	1	1	0	1	1	0	1	0	0	1	0	0	1	1	0	1	0	0	0
S1_16993564	A/G	A	G	AA	GG	1	16993564	1	1	0	0	0	0	0	1	0	0	1	0	-	1	0	-	1	1	1	0	1	0	0	1	1	0	1	1	0	1	0	0	1	0	0	1	1	0	1	0	0	0
S1_17015133	C/T	C	T	CC	TT	1	17015133	1	1	0	0	0	0	0	1	0	0	1	0	-	1	0	-	0	1	1	0	1	0	0	1	-	0	1	1	0	1	0	0	1	0	0	1	1	0	1	0	0	0
S1_17160839	G/A	G	A	GG	AA	1	17160839	1	1	0	0	0	0	0	1	0	0	1	0	-	1	0	-	1	1	1	0	1	0	0	1	1	0	1	1	0	1	0	0	1	0	0	1	1	0	1	0	0	0
S1_17161577	G/C	G	C	GG	CC	1	17161577	1	1	0	0	0	0	0	1	0	0	1	0	-	1	0	-	1	1	1	0	1	0	0	1	-	0	1	1	0	1	0	0	1	0	0	1	1	0	1	0	0	0
S1_17185548	C/A	C	A	CC	AA	1	17185548	1	1	0	0	0	0	0	1	0	0	1	0	-	1	0	-	1	1	1	0	1	0	0	-	1	0	1	1	0	1	0	0	1	0	0	1	1	0	1	0	0	0
S1_17196532	G/C	G	C	GG	CC	1	17196532	1	1	0	0	0	0	0	1	0	0	1	0	-	1	0	-	1	1	1	0	1	0	0	-	0	0	1	1	0	1	0	0	1	0	0	1	1	0	1	0	-	0
S1_17223844	T/C	T	C	TT	CC	1	17223844	1	1	0	0	0	-	0	1	0	0	1	0	-	1	0	-	1	1	1	0	1	0	0	1	-	0	1	1	0	1	0	0	1	0	0	1	1	0	1	0	0	0
S1_17300605	C/G	C	G	CC	GG	1	17300605	1	1	0	0	0	0	0	1	0	0	1	0	-	1	0	-	0	1	1	0	1	0	0	-	-	0	1	1	0	1	0	0	1	0	0	1	1	0	1	0	0	0
S1_17300629	T/C	T	C	TT	CC	1	17300629	1	1	0	0	0	0	0	1	0	0	1	0	-	1	0	-	1	1	1	0	1	0	0	1	-	0	1	1	0	1	0	0	1	0	0	1	1	0	1	0	0	0
S1_17302880	T/C	T	C	TT	CC	1	17302880	1	1	0	0	0	0	0	1	0	0	1	0	-	1	0	-	1	1	1	0	1	0	0	1	-	0	1	1	0	1	0	0	1	0	0	1	1	0	1	0	0	0
S1_17303045	G/A	G	A	GG	AA	1	17303045	1	1	0	0	0	0	0	1	0	0	1	0	-	1	0	-	0	1	1	0	1	0	0	-	-	0	1	1	0	1	0	0	1	0	0	1	1	0	1	0	0	0
S1_17382326	G/A	G	A	GG	AA	1	17382326	1	1	0	0	0	0	0	1	0	0	1	0	-	1	0	-	0	1	1	0	1	0	0	1	-	0	1	1	0	1	0	0	1	0	0	1	1	0	1	0	0	0
S1_17382347	A/G	A	G	AA	GG	1	17382347	1	1	0	0	0	0	0	1	0	0	1	0	-	1	0	-	1	1	1	0	1	0	0	1	-	0	1	1	0	1	0	0	1	0	0	1	1	0	1	0	0	0
S1_17455339	G/T	G	T	GG	TT	1	17455339	1	1	0	0	0	0	0	1	0	0	1	0	-	1	0	-	1	1	1	0	1	0	0	-	-	0	1	1	0	1	0	0	1	0	0	1	1	0	1	0	0	0
S1_17455351	G/A	G	A	GG	AA	1	17455351	1	1	0	0	0	0	0	1	0	0	1	0	-	1	0	-	1	1	1	0	1	0	0	-	-	0	1	1	0	1	0	0	1	0	0	1	1	0	1	0	0	0
S1_17487400	G/C	G	C	GG	CC	1	17487400	1	1	0	0	0	0	0	1	0	0	1	0	-	1	0	-	1	1	1	0	1	0	0	-	-	0	1	1	0	1	0	0	1	0	0	1	1	0	1	0	0	0
S1_17487407	A/G	A	G	AA	GG	1	17487407	1	1	0	0	0	0	0	1	0	0	1	0	-	1	0	-	1	1	1	0	1	0	0	-	-	0	1	1	0	1	0	0	1	0	0	1	1	0	1	0	0	0
S1_17530772	G/T	G	T	GG	TT	1	17530772	1	1	0	0	0	0	0	1	0	0	1	0	-	1	0	-	1	1	1	0	1	0	0	-	1	0	1	1	0	1	0	0	1	0	0	1	1	0	1	0	0	0
S1_17530782	A/C	A	C	AA	CC	1	17530782	1	1	0	0	0	0	0	1	0	0	1	0	-	1	0	-	1	1	1	0	1	0	0	-	1	0	1	1	0	1	0	0	1	0	0	1	1	0	1	0	0	0
S1_17530821	A/G	A	G	AA	GG	1	17530821	1	1	0	0	0	0	0	1	0	0	1	0	-	1	0	-	1	1	1	0	1	0	0	-	1	0	1	1	0	1	0	0	1	0	0	1	1	0	1	0	0	0
S1_17534290	G/T	G	T	GG	TT	1	17534290	1	1	0	0	0	0	0	1	0	0	1	0	-	1	0	-	1	1	1	0	1	0	0	-	-	0	1	1	0	1	0	0	1	0	0	1	1	0	1	0	0	0
S1_17663166	G/T	G	T	GG	TT	1	17663166	1	1	0	0	0	0	0	1	0	0	1	0	-	1	0	-	1	1	1	0	1	0	0	-	-	0	1	1	0	1	0	0	1	0	0	1	1	0	1	0	0	0
S1_17663228	T/C	T	C	TT	CC	1	17663228	1	1	0	0	0	0	0	1	0	0	1	0	-	1	0	-	1	1	1	0	1	0	0	1	-	0	1	1	0	1	0	0	1	0	0	1	1	0	1	0	0	0
S1_17663600	C/G	C	G	CC	GG	1	17663600	1	1	0	0	0	0	0	1	0	0	1	0	-	1	0	-	1	1	1	0	1	0	0	-	-	0	1	1	0	1	0	0	1	0	0	1	1	0	1	0	0	0
S1_17692516	A/G	A	G	AA	GG	1	17692516	1	1	0	0	0	0	0	1	0	0	1	0	-	1	0	-	1	1	1	0	1	0	0	1	-	0	1	1	0	1	0	0	1	0	0	1	1	0	1	0	0	0
S1_17731077	T/G	T	G	TT	GG	1	17731077	1	1	0	0	0	0	0	1	0	0	1	0	-	1	0	-	1	1	1	0	1	0	0	-	-	0	1	1	0	1	0	0	1	0	0	1	1	0	1	0	0	0
S1_17731083	A/G	A	G	AA	GG	1	17731083	1	1	0	0	0	0	0	1	0	0	1	0	-	1	0	-	1	1	1	0	1	0	0	-	-	0	1	1	0	1	0	0	1	0	0	1	1	0	1	0	0	0
S1_17731194	C/G	C	G	CC	GG	1	17731194	1	1	0	0	0	0	0	1	0	0	1	0	-	1	0	-	1	1	1	0	1	0	0	-	-	0	1	1	0	1	0	0	1	0	0	1	1	0	1	0	0	0
S1_17796524	T/G	T	G	TT	GG	1	17796524	1	1	0	0	0	0	0	1	0	0	1	0	-	1	0	-	1	1	1	0	1	0	0	-	0	0	1	1	0	1	0	0	1	0	0	1	1	0	1	0	0	0
S1_17796531	C/G	C	G	CC	GG	1	17796531	1	1	0	0	0	0	0	1	0	0	1	0	-	1	0	-	1	1	1	0	1	0	0	-	0	0	1	1	0	1	0	0	1	0	0	1	1	0	1	0	0	0
S1_17823949	C/T	C	T	CC	TT	1	17823949	1	1	0	0	0	0	0	1	0	0	1	0	-	1	0	-	1	1	1	0	1	0	0	-	-	0	1	1	0	1	0	0	1	0	-	1	1	0	1	0	0	0
S1_18164277	T/C	T	C	TT	CC	1	18164277	1	1	0	0	0	0	0	1	0	0	1	0	-	1	0	-	1	1	1	0	1	0	0	-	1	0	1	1	0	1	0	0	1	0	0	1	1	0	1	0	0	0
S1_18180013	A/G	A	G	AA	GG	1	18180013	1	1	0	0	0	0	0	1	0	0	1	0	-	1	0	-	1	1	1	0	1	0	0	1	0	0	1	1	0	1	0	0	1	0	0	1	1	0	1	0	0	0
S1_18196271	C/T	C	T	CC	TT	1	18196271	1	1	0	0	0	0	0	1	0	0	1	-	-	1	0	-	1	1	1	0	1	0	0	1	-	0	1	1	0	1	0	0	1	0	0	1	1	0	1	0	0	0
S1_18202304	A/C	A	C	AA	CC	1	18202304	1	1	0	0	0	0	0	1	0	0	1	0	-	1	0	-	1	1	1	0	1	0	0	-	-	0	1	1	0	1	0	0	1	0	0	1	1	0	1	0	0	0
S1_18396339	T/C	T	C	TT	CC	1	18396339	1	1	0	0	0	0	0	1	0	0	1	0	-	1	0	-	1	1	1	0	1	0	0	-	-	0	1	1	0	1	0	0	1	0	0	1	1	0	1	0	0	0
S1_18396373	C/T	C	T	CC	TT	1	18396373	1	1	0	0	0	0	0	1	0	0	1	0	-	1	0	-	1	1	1	0	1	0	0	-	-	0	1	1	0	1	0	0	1	0	0	1	1	0	1	0	0	0
S1_18406594	A/G	A	G	AA	GG	1	18406594	1	1	0	0	0	0	0	1	0	0	1	0	-	1	0	-	1	1	1	0	1	0	0	-	-	0	1	1	0	1	0	0	1	0	0	1	1	0	1	0	0	0
S1_18437511	T/C	T	C	TT	CC	1	18437511	1	1	0	0	0	-	0	1	0	0	1	0	-	1	0	0	1	1	1	0	1	0	0	-	1	0	1	1	0	1	0	0	1	0	0	1	1	0	1	0	0	0
S1_18464080	T/C	T	C	TT	CC	1	18464080	1	1	0	0	0	0	0	1	0	0	1	0	-	1	0	-	1	1	1	0	1	0	0	1	-	0	1	1	0	1	0	0	1	0	-	1	1	0	1	0	0	0
S1_18593177	G/C	G	C	GG	CC	1	18593177	1	1	0	0	0	0	0	1	0	0	1	0	-	1	0	-	1	1	1	0	1	0	0	-	-	0	1	1	0	1	0	0	1	0	0	1	1	0	1	0	0	0
S1_18669696	T/C	T	C	TT	CC	1	18669696	1	1	0	0	0	0	1	1	1	0	0	0	0	1	0	0	0	1	1	0	1	0	1	0	-	0	0	1	0	1	0	1	0	0	0	1	0	0	0	0	1	0
S1_18776306	T/C	T	C	TT	CC	1	18776306	1	1	0	0	0	0	0	1	0	0	1	0	-	1	0	-	1	1	1	0	1	0	0	1	-	0	1	1	0	1	0	0	1	0	0	1	1	0	1	-	0	0
S1_18994603	G/A	G	A	GG	AA	1	18994603	1	1	0	0	0	0	0	1	0	0	1	0	-	1	0	-	1	1	1	0	1	0	0	1	-	0	1	1	0	1	0	0	1	0	0	1	1	0	1	0	0	0
S1_18994662	A/G	A	G	AA	GG	1	18994662	1	1	0	0	0	0	0	1	0	0	1	0	-	1	0	-	1	1	1	0	1	0	0	1	-	0	1	1	0	1	0	0	1	0	0	1	1	0	1	0	0	0
S1_18994717	G/A	G	A	GG	AA	1	18994717	1	1	0	0	0	0	0	1	0	0	1	0	-	1	0	-	0	1	1	0	1	0	0	-	-	0	1	1	0	1	0	0	1	0	0	1	1	0	1	0	0	0
S1_19050778	A/G	A	G	AA	GG	1	19050778	1	1	0	0	0	0	0	1	0	0	1	0	-	1	0	-	1	1	1	0	1	0	0	-	-	0	1	1	0	1	0	0	1	0	0	1	1	0	1	0	0	0
S1_19089908	T/C	T	C	TT	CC	1	19089908	1	1	0	0	0	0	0	1	0	0	1	0	-	1	0	0	1	1	1	0	1	0	0	1	-	0	1	1	0	1	0	0	1	0	0	1	1	0	1	0	0	0
S1_19204475	T/C	T	C	TT	CC	1	19204475	1	1	0	0	0	0	0	1	0	0	1	0	-	1	0	-	0	1	1	0	1	0	0	-	-	0	1	1	0	1	0	0	1	0	-	1	1	0	1	0	0	0
S1_19204488	A/G	A	G	AA	GG	1	19204488	1	1	0	0	0	0	0	1	0	0	1	0	-	1	0	-	0	1	1	0	1	0	0	-	-	0	1	1	0	1	0	0	1	0	-	1	1	0	1	0	0	0
S1_19204890	A/G	A	G	AA	GG	1	19204890	1	1	0	0	0	0	0	1	0	0	1	0	-	1	0	-	1	1	1	0	1	0	0	-	-	0	1	1	0	1	0	0	1	0	0	1	1	0	1	0	0	0
S1_19205126	G/C	G	C	GG	CC	1	19205126	1	1	0	0	0	0	0	1	0	0	1	0	-	1	0	-	1	1	1	0	1	0	0	-	-	0	1	1	0	1	0	0	1	0	0	1	1	0	1	0	0	0
S1_19237005	A/G	A	G	AA	GG	1	19237005	1	1	0	0	0	0	0	1	0	0	1	0	-	1	0	-	1	1	1	0	1	0	0	-	-	0	1	1	0	1	0	0	1	0	0	1	1	0	1	0	0	0
S1_19237050	A/G	A	G	AA	GG	1	19237050	1	1	0	0	0	0	0	1	0	0	1	0	-	1	0	-	1	1	1	0	1	0	0	-	-	0	1	1	0	1	0	0	1	0	0	1	1	0	1	0	0	0
S1_19291661	T/C	T	C	TT	CC	1	19291661	1	1	0	0	0	0	0	1	0	0	1	0	-	1	0	0	1	1	1	0	1	0	0	1	-	0	1	1	0	1	0	0	1	0	0	1	1	0	1	0	0	0
S1_19295795	G/A	G	A	GG	AA	1	19295795	1	1	0	0	0	0	0	1	0	0	1	0	-	1	0	1	1	1	1	0	1	0	0	-	-	0	1	1	0	1	0	0	1	0	0	1	1	0	1	0	0	0
S1_19372029	A/G	A	G	AA	GG	1	19372029	1	1	0	0	0	0	0	1	0	0	1	0	-	1	0	-	1	1	1	0	1	0	0	-	-	0	1	1	0	1	0	0	1	0	0	1	1	0	1	0	0	0
S1_19459597	T/C	T	C	TT	CC	1	19459597	1	1	0	0	0	1	1	0	0	0	0	0	0	1	0	0	1	0	0	0	1	1	0	0	1	0	0	1	0	0	0	1	0	0	0	0	0	0	0	0	0	1
S1_19459667	A/G	A	G	AA	GG	1	19459667	1	1	0	0	0	1	1	0	0	0	0	0	0	1	0	0	1	0	0	0	1	1	0	0	1	0	0	1	0	0	0	1	0	0	0	0	0	0	0	0	0	1
S1_19593665	G/A	G	A	GG	AA	1	19593665	1	1	0	0	0	0	0	1	0	0	1	0	-	1	0	-	1	1	1	0	1	0	0	-	-	0	1	1	0	1	0	0	1	0	0	1	1	0	1	0	0	0
S1_19657297	A/G	A	G	AA	GG	1	19657297	1	1	0	0	0	0	0	1	0	0	1	0	-	1	0	-	1	1	1	0	1	0	0	1	-	0	1	1	0	1	0	0	1	0	0	1	1	0	1	0	0	0
S1_19737011	G/C	G	C	GG	CC	1	19737011	1	1	0	0	0	0	0	1	0	0	1	0	-	1	0	-	1	1	1	0	1	0	0	1	-	0	1	1	0	1	0	0	1	0	0	1	1	0	1	0	0	0
S1_19843369	C/A	C	A	CC	AA	1	19843369	1	1	0	0	0	0	0	1	0	0	1	0	-	1	0	1	1	1	1	0	1	0	0	-	-	0	1	1	0	1	0	0	1	0	0	1	1	0	1	0	0	0
S1_19844103	A/G	A	G	AA	GG	1	19844103	1	1	0	0	0	0	0	1	0	0	1	0	-	1	0	-	1	1	1	0	1	0	0	1	-	0	1	1	0	1	0	0	1	0	0	1	1	0	1	0	0	0
S1_19844148	T/C	T	C	TT	CC	1	19844148	1	1	0	0	0	0	0	-	0	0	1	0	-	1	0	-	1	1	1	0	1	0	0	1	-	0	1	1	0	1	0	0	1	0	0	1	1	0	1	0	0	0
S1_19874896	T/C	T	C	TT	CC	1	19874896	1	1	0	0	0	0	0	1	0	0	1	0	-	1	0	0	1	1	1	0	1	0	0	1	-	0	1	1	0	1	0	0	1	0	0	1	1	0	1	0	0	0
S1_19883393	T/C	T	C	TT	CC	1	19883393	1	1	0	0	0	0	0	1	0	0	1	0	-	1	0	-	1	1	1	0	1	0	0	1	-	0	1	1	0	1	0	0	1	0	0	1	1	0	1	0	0	0
S1_19883550	T/G	T	G	TT	GG	1	19883550	1	1	0	0	0	0	0	1	0	0	1	0	-	1	0	0	1	1	1	0	1	0	0	-	1	0	1	1	0	1	0	0	1	0	0	1	1	0	1	0	-	0
S1_19910093	G/A	G	A	GG	AA	1	19910093	1	1	0	0	0	0	0	1	0	0	1	0	-	1	0	1	1	1	1	0	1	0	0	1	-	0	1	1	0	1	0	0	1	0	0	1	1	0	1	0	0	0
S1_20001044	G/A	G	A	GG	AA	1	20001044	1	1	0	0	0	0	0	1	0	0	1	0	-	1	0	0	1	1	1	0	1	0	0	1	1	0	1	0	0	1	0	0	1	0	0	1	1	0	1	0	0	0
S1_20051724	T/C	T	C	TT	CC	1	20051724	1	1	0	0	0	0	0	1	0	0	1	0	-	1	0	-	1	1	1	0	1	0	0	-	-	0	1	0	0	1	0	0	1	0	0	1	1	0	1	0	0	0
S1_20057404	T/C	T	C	TT	CC	1	20057404	1	1	0	0	0	0	0	1	0	0	1	0	-	1	0	-	1	1	1	0	1	0	0	1	-	0	1	0	0	1	0	0	1	0	0	1	1	0	1	0	0	0
S1_20127497	A/G	A	G	AA	GG	1	20127497	1	1	0	0	0	0	0	1	0	0	1	0	-	1	0	-	1	1	1	0	1	0	0	1	-	0	1	0	0	1	0	0	1	0	0	1	1	0	1	0	0	0
S1_20152871	T/A	T	A	TT	AA	1	20152871	1	1	0	0	0	0	0	-	0	0	1	0	-	1	0	-	1	1	1	0	1	0	0	-	-	0	1	0	0	1	0	0	1	0	0	1	1	0	1	0	0	0
S1_20319231	C/G	C	G	CC	GG	1	20319231	1	1	0	0	0	0	0	1	0	0	1	0	-	1	0	-	1	1	1	0	1	0	0	-	0	0	1	0	0	1	0	0	1	0	0	1	1	0	1	0	0	0
S1_20334418	G/C	G	C	GG	CC	1	20334418	1	1	0	0	0	0	0	1	0	0	1	0	-	1	0	-	1	1	1	0	1	0	0	-	-	0	1	0	0	1	0	0	1	0	0	-	1	0	1	0	0	0
S1_20353700	T/A	T	A	TT	AA	1	20353700	1	1	0	0	0	0	0	1	0	0	1	0	-	1	0	-	1	1	1	0	1	0	0	1	-	0	1	0	0	1	0	0	1	0	0	1	1	0	1	0	-	0
S1_20476641	T/C	T	C	TT	CC	1	20476641	1	1	0	0	0	0	0	1	0	0	1	0	-	1	0	-	1	1	1	0	1	0	0	-	-	0	1	0	0	1	0	0	1	0	-	1	1	0	1	0	0	0
S1_20583111	C/G	C	G	CC	GG	1	20583111	1	1	0	0	0	0	0	1	0	0	1	0	-	1	0	-	0	1	1	0	1	0	0	-	-	0	1	0	0	1	0	0	1	0	0	1	1	0	1	0	0	0
S1_20586898	C/T	C	T	CC	TT	1	20586898	1	1	0	0	0	0	0	1	0	0	1	0	-	1	0	-	0	1	1	0	1	0	0	-	-	0	1	0	0	1	0	0	1	0	0	1	1	0	1	0	0	0
S1_20586899	C/T	C	T	CC	TT	1	20586899	1	1	0	0	0	0	0	1	0	0	1	0	-	1	0	-	0	1	1	0	1	0	0	-	-	0	1	0	0	1	0	0	1	0	0	1	1	0	1	0	0	0
S1_20591924	A/G	A	G	AA	GG	1	20591924	1	1	0	0	0	0	0	1	0	0	1	-	-	1	0	-	1	1	1	0	1	0	0	1	-	0	1	0	0	1	0	0	1	0	0	1	1	0	1	0	0	0
S1_20591966	T/C	T	C	TT	CC	1	20591966	1	1	0	0	0	0	0	1	0	0	1	-	-	1	0	-	1	1	1	0	1	0	0	-	-	0	1	0	0	1	0	0	1	0	0	1	1	0	1	0	0	0
S1_20830188	A/G	A	G	AA	GG	1	20830188	1	1	0	0	0	0	0	1	0	0	1	0	-	1	0	-	0	1	1	0	1	0	0	1	-	0	1	0	0	1	0	0	1	0	0	1	1	0	1	0	0	0
S1_20836441	G/C	G	C	GG	CC	1	20836441	1	1	0	0	0	0	0	1	0	0	1	0	-	1	0	-	1	1	1	0	1	0	0	1	0	0	1	0	0	1	0	0	1	0	0	1	1	0	1	0	0	0
S1_20857896	G/C	G	C	GG	CC	1	20857896	1	1	0	0	0	0	0	1	0	0	1	0	-	1	0	-	1	1	1	0	1	0	0	-	-	0	1	0	0	1	0	0	1	0	0	1	1	0	1	0	0	0
S1_20954005	G/T	G	T	GG	TT	1	20954005	1	1	0	0	0	0	0	1	0	0	1	0	-	1	0	-	1	1	1	0	1	0	0	1	-	0	1	0	0	1	0	0	1	0	0	1	1	0	1	0	0	0
S1_20964298	G/C	G	C	GG	CC	1	20964298	1	1	0	0	0	0	0	1	0	0	1	0	-	1	0	-	1	1	1	0	1	0	0	-	-	0	1	0	0	1	0	0	1	0	0	1	1	0	1	0	0	0
S1_21028636	A/T	A	T	AA	TT	1	21028636	1	1	0	0	0	0	0	1	0	0	1	0	-	1	0	-	1	1	1	0	1	0	0	1	-	0	1	0	0	1	0	0	1	0	0	1	1	0	1	0	-	0
S1_21028637	A/C	A	C	AA	CC	1	21028637	1	1	0	0	0	0	0	1	0	0	1	0	-	1	0	-	1	1	1	0	1	0	0	1	-	0	1	0	0	1	0	0	1	0	0	1	1	0	1	0	-	0
S1_21138179	T/C	T	C	TT	CC	1	21138179	1	1	0	0	0	0	0	1	0	0	1	0	-	1	0	-	1	1	1	0	1	0	0	-	-	0	1	0	0	1	0	0	1	0	0	1	1	0	1	0	0	0
S1_21197015	A/G	A	G	AA	GG	1	21197015	1	1	0	0	0	0	0	1	0	0	1	0	-	1	0	-	1	1	1	0	1	0	0	1	-	0	1	0	0	1	0	0	1	0	0	1	1	0	1	0	0	0
S1_21242306	T/C	T	C	TT	CC	1	21242306	1	1	0	0	0	0	0	1	0	0	1	0	-	1	0	1	1	1	1	0	1	0	0	1	-	0	1	0	0	1	0	0	1	0	0	1	1	0	1	0	0	0
S1_21346684	T/C	T	C	TT	CC	1	21346684	1	1	0	0	0	0	0	1	0	0	1	0	-	1	0	-	1	1	1	0	1	0	0	-	-	0	1	0	0	1	0	0	1	0	0	1	1	0	1	0	0	0
S1_21463274	C/T	C	T	CC	TT	1	21463274	1	1	0	0	0	0	0	1	0	0	1	0	-	1	0	1	1	1	1	0	1	0	0	-	-	0	1	0	0	1	0	0	1	0	0	1	1	0	1	0	0	0
S1_21590583	G/T	G	T	GG	TT	1	21590583	1	1	0	0	0	0	0	1	0	0	1	1	-	1	0	-	1	1	1	0	1	0	0	1	-	0	1	0	0	1	0	0	1	0	0	1	1	0	1	0	0	0
S1_21616589	A/G	A	G	AA	GG	1	21616589	1	1	0	0	0	0	0	-	0	0	1	0	-	1	0	-	1	1	1	0	1	0	0	-	-	0	1	0	0	1	0	0	1	0	0	1	1	0	1	0	0	0
S1_21763897	T/C	T	C	TT	CC	1	21763897	1	1	0	0	0	0	0	1	0	0	1	1	-	1	0	-	1	1	1	0	1	0	0	1	0	0	1	0	0	1	0	0	1	0	0	1	1	0	1	0	0	0
S1_21911918	G/C	G	C	GG	CC	1	21911918	1	1	0	0	0	0	0	1	0	0	1	1	-	1	0	-	1	1	1	0	1	0	0	1	0	0	1	0	0	1	0	0	1	0	0	1	1	0	1	0	0	0
S1_21911946	A/G	A	G	AA	GG	1	21911946	1	1	0	0	0	0	0	1	0	0	1	1	-	1	0	-	1	1	1	0	1	0	0	1	0	0	1	0	0	1	0	0	1	0	0	1	1	0	1	0	0	0
S1_21957554	A/T	A	T	AA	TT	1	21957554	1	1	0	0	0	0	0	1	0	0	1	1	-	1	0	-	1	1	1	0	1	0	0	1	0	0	1	0	0	1	0	0	1	0	0	1	1	0	1	0	0	0
S1_22146751	G/A	G	A	GG	AA	1	22146751	1	1	0	0	0	0	0	1	0	0	1	1	-	1	0	-	1	1	1	0	1	0	0	1	0	0	1	0	0	1	0	0	1	0	0	1	1	0	1	0	0	0
S1_22146757	G/A	G	A	GG	AA	1	22146757	1	1	0	0	0	0	0	1	0	0	1	1	-	1	0	-	1	1	1	0	1	0	0	1	0	0	1	0	0	1	0	0	1	0	0	1	1	0	1	0	0	0
S1_22146765	G/A	G	A	GG	AA	1	22146765	1	1	0	0	0	0	0	1	0	0	1	1	-	1	0	-	1	1	1	0	1	0	0	1	0	0	1	0	0	1	0	0	1	0	0	1	1	0	1	0	0	0
S1_22338368	A/C	A	C	AA	CC	1	22338368	1	1	0	0	0	0	0	1	0	0	1	1	-	1	0	-	1	1	1	0	1	0	0	1	0	0	1	0	0	1	0	0	1	0	0	1	1	0	1	0	0	0
S1_22354251	G/A	G	A	GG	AA	1	22354251	1	1	0	0	0	0	0	1	0	0	1	1	-	1	0	-	1	1	1	0	1	0	0	1	0	0	1	0	0	1	0	0	1	0	0	1	1	0	1	0	0	0
S1_22394899	G/A	G	A	GG	AA	1	22394899	1	1	0	0	0	0	0	1	0	0	1	1	-	1	0	-	0	1	1	0	1	0	0	1	0	0	1	0	0	1	0	0	1	0	0	1	1	0	1	0	0	0
S1_22394912	G/A	G	A	GG	AA	1	22394912	1	1	0	0	0	0	0	1	0	0	1	1	-	1	0	-	0	1	1	0	1	0	0	1	0	0	1	0	0	1	0	0	1	0	0	1	1	0	1	0	0	0
S1_22405479	C/T	C	T	CC	TT	1	22405479	1	1	0	0	0	0	0	1	0	0	1	1	-	1	0	-	0	1	1	0	1	0	0	1	0	0	1	0	0	1	0	0	1	0	0	1	1	0	1	0	0	0
S1_22405532	C/A	C	A	CC	AA	1	22405532	1	1	0	0	0	0	0	1	0	0	1	1	-	1	0	-	0	1	1	0	1	0	0	1	0	0	1	0	0	1	0	0	1	0	0	1	1	0	1	0	0	0
S1_22549366	G/T	G	T	GG	TT	1	22549366	1	1	0	0	0	0	0	1	0	0	1	1	-	1	0	-	0	1	1	0	1	0	0	1	0	0	1	0	0	1	0	0	1	0	0	1	1	0	1	0	0	0
S1_22710565	T/C	T	C	TT	CC	1	22710565	1	1	0	0	0	0	0	1	0	0	1	1	-	1	0	-	0	1	1	0	1	0	0	1	0	0	1	0	0	1	0	0	1	0	0	1	1	0	1	0	-	0
S1_22724174	C/T	C	T	CC	TT	1	22724174	1	1	0	0	0	0	0	1	0	0	1	1	-	1	0	-	0	1	1	0	1	0	0	1	0	0	1	0	0	1	0	0	-	0	0	1	1	0	1	0	0	0
S1_22724616	A/C	A	C	AA	CC	1	22724616	1	1	0	0	0	0	0	1	0	0	1	1	-	1	0	-	0	1	1	0	1	0	0	1	0	0	1	0	0	1	0	0	1	0	0	1	1	0	1	0	0	0
S1_23410017	T/C	T	C	TT	CC	1	23410017	1	1	0	0	0	0	0	1	0	0	-	1	-	1	0	-	0	1	1	0	1	0	0	-	0	0	1	0	0	1	0	0	1	0	0	1	1	0	1	0	0	0
S1_23447520	T/G	T	G	TT	GG	1	23447520	1	1	0	0	0	0	0	1	0	0	1	1	-	1	0	-	0	1	1	0	1	0	0	-	0	0	1	0	0	1	0	0	1	0	0	1	1	0	1	0	0	0
S1_23479021	G/A	G	A	GG	AA	1	23479021	1	1	0	0	0	0	0	1	0	0	1	1	-	1	0	-	0	1	1	0	1	0	0	-	0	0	1	0	0	1	0	0	1	0	0	1	1	0	1	0	0	0
S1_23479028	T/G	T	G	TT	GG	1	23479028	1	1	0	0	0	0	0	1	0	0	1	1	-	1	0	-	0	1	1	0	1	0	0	-	0	0	1	0	0	1	0	0	1	0	0	1	1	0	1	0	0	0
S1_23479071	C/T	C	T	CC	TT	1	23479071	1	1	0	0	0	0	0	1	0	0	1	1	-	1	0	1	0	1	1	0	1	0	0	-	0	0	1	0	0	1	0	0	1	0	0	1	1	0	1	0	0	0
S1_23479091	T/C	T	C	TT	CC	1	23479091	1	1	0	0	0	0	0	1	0	0	1	1	-	1	0	1	0	1	1	0	1	0	0	-	0	0	1	0	0	1	0	0	1	0	0	1	1	0	1	0	0	0
S1_23479093	T/C	T	C	TT	CC	1	23479093	1	1	0	0	0	0	0	1	0	0	1	1	-	1	0	1	0	1	1	0	1	0	0	-	0	0	1	0	0	1	0	0	1	0	0	1	1	0	1	0	0	0
S1_23479095	T/C	T	C	TT	CC	1	23479095	1	1	0	0	0	0	0	1	0	0	1	1	-	1	0	1	0	1	1	0	1	0	0	-	0	0	1	0	0	1	0	0	1	0	0	1	1	0	1	0	0	0
S1_23479100	A/T	A	T	AA	TT	1	23479100	1	1	0	0	-	0	0	1	0	-	1	1	-	1	0	1	0	1	1	0	1	0	0	-	0	0	1	0	0	1	0	0	1	0	0	1	1	0	1	0	-	0
S1_23496897	A/C	A	C	AA	CC	1	23496897	1	1	0	0	0	0	0	1	0	0	1	1	-	1	0	-	0	1	1	0	1	0	0	-	0	0	1	0	0	1	0	0	1	0	0	1	1	0	1	0	0	0
S1_23505608	T/C	T	C	TT	CC	1	23505608	1	1	0	0	0	0	0	1	0	0	1	1	-	1	0	-	0	1	1	0	1	0	0	-	0	0	1	0	0	1	0	0	1	0	0	1	1	0	1	0	0	0
S1_23554685	T/C	T	C	TT	CC	1	23554685	1	1	0	0	0	0	0	1	0	0	1	1	-	1	0	-	0	1	1	0	1	0	0	-	0	0	1	0	0	1	0	0	1	0	0	1	1	0	1	0	0	0
S1_23568952	C/T	C	T	CC	TT	1	23568952	1	1	0	0	0	0	0	1	0	0	1	1	-	1	0	-	0	1	1	0	1	0	0	-	0	0	1	0	0	1	0	0	1	0	0	1	1	0	1	0	0	0
S1_23592216	G/A	G	A	GG	AA	1	23592216	1	1	0	0	0	0	0	1	0	0	1	1	-	1	0	0	0	1	1	0	1	0	0	0	0	0	1	0	0	1	0	0	1	0	-	1	1	0	1	0	0	0
S1_23592298	C/A	C	A	CC	AA	1	23592298	1	1	0	0	0	0	0	1	0	0	1	1	0	1	0	0	0	1	1	0	1	0	0	-	0	0	1	0	0	1	0	0	1	0	0	1	1	0	1	0	0	0
S1_23592304	T/G	T	G	TT	GG	1	23592304	1	1	0	0	0	0	0	1	0	0	1	1	0	1	0	0	0	1	1	0	1	0	0	-	0	0	1	0	0	1	0	0	1	0	0	1	1	0	1	0	0	0
S1_23846274	C/T	C	T	CC	TT	1	23846274	1	1	0	0	0	0	0	1	0	0	1	1	-	1	0	-	0	1	1	0	1	0	0	-	0	0	1	0	0	1	0	0	1	0	0	1	1	0	1	0	0	0
S1_23848127	T/C	T	C	TT	CC	1	23848127	1	1	0	0	0	0	0	1	0	0	1	1	-	1	0	-	0	1	1	-	1	0	0	-	0	0	1	0	0	1	0	0	1	0	0	1	1	0	1	0	0	0
S1_23957246	C/G	C	G	CC	GG	1	23957246	1	1	0	0	0	0	0	1	0	0	1	1	-	1	0	1	0	1	1	0	1	0	0	-	0	0	1	0	0	1	0	0	1	0	0	1	1	0	1	0	0	0
S1_23957914	A/G	A	G	AA	GG	1	23957914	1	1	0	0	0	0	0	1	0	0	1	1	-	1	0	-	0	1	1	0	1	0	0	-	0	0	1	0	0	1	0	0	1	0	0	1	1	0	1	0	0	0
S1_23958226	T/C	T	C	TT	CC	1	23958226	1	1	0	0	0	0	0	1	0	0	1	1	-	1	0	-	0	1	1	0	1	0	0	-	0	0	1	0	0	1	0	0	1	0	0	1	1	0	1	0	-	0
S1_23963178	G/A	G	A	GG	AA	1	23963178	1	1	0	0	0	0	0	1	0	0	1	1	-	1	0	0	0	1	1	0	1	0	0	0	0	0	1	0	0	1	0	0	1	0	0	1	1	0	1	0	0	0
S1_24026288	T/C	T	C	TT	CC	1	24026288	1	1	0	0	0	0	0	1	0	0	1	1	-	1	0	-	0	1	1	0	1	0	0	1	0	0	1	0	0	1	0	0	1	0	0	1	1	0	1	0	0	0
S1_24145264	A/C	A	C	AA	CC	1	24145264	1	1	0	0	0	0	0	1	0	0	1	1	-	1	0	-	0	1	1	0	1	0	0	-	0	0	-	0	0	1	0	0	1	0	0	1	1	0	1	0	0	0
S1_24147022	A/G	A	G	AA	GG	1	24147022	1	1	0	0	0	0	0	1	0	0	1	1	-	1	0	-	0	1	1	0	1	0	0	-	0	0	1	0	0	1	0	0	1	0	0	1	1	0	1	0	0	0
S1_24295289	C/T	C	T	CC	TT	1	24295289	1	1	0	0	0	0	0	1	0	0	1	1	-	1	0	-	0	1	1	0	1	0	0	-	0	0	1	0	0	1	0	0	1	0	0	1	1	1	1	0	0	0
S1_24295343	T/C	T	C	TT	CC	1	24295343	1	1	0	0	0	0	0	1	0	0	1	1	-	1	0	1	0	1	1	0	1	0	0	-	0	0	1	0	0	1	0	0	1	0	0	1	1	1	1	0	0	0
S1_24298684	A/C	A	C	AA	CC	1	24298684	1	1	0	0	0	0	0	1	0	0	1	1	-	1	0	-	1	1	1	0	1	0	0	1	0	0	1	0	0	1	0	0	1	0	0	1	1	1	1	0	0	0
S1_24320992	T/G	T	G	TT	GG	1	24320992	1	1	0	0	0	0	0	1	0	0	1	1	-	1	0	-	1	1	1	0	1	0	0	1	0	0	1	0	0	1	0	0	1	0	0	1	1	1	1	0	0	0
S1_24371616	T/G	T	G	TT	GG	1	24371616	1	1	0	0	0	0	0	1	0	0	1	-	-	1	0	0	1	1	1	0	1	0	0	1	0	0	1	0	0	1	0	0	1	0	0	1	1	1	1	0	0	0
S1_24408181	T/A	T	A	TT	AA	1	24408181	1	1	0	0	0	0	0	1	0	0	1	1	-	1	0	-	1	1	1	0	1	0	0	1	0	0	1	0	0	1	0	0	1	0	0	1	1	1	1	0	0	0
S1_24733174	C/T	C	T	CC	TT	1	24733174	1	1	0	0	0	1	0	1	0	0	1	1	-	1	0	-	0	1	1	0	1	0	0	-	0	0	1	0	0	1	0	0	1	0	0	1	1	1	1	0	0	0
S1_24735086	T/G	T	G	TT	GG	1	24735086	1	1	0	0	0	1	0	1	0	0	1	1	-	1	0	-	1	1	1	0	1	0	0	1	0	0	1	0	0	1	0	0	1	0	0	1	1	1	1	0	0	0
S1_24879544	C/T	C	T	CC	TT	1	24879544	1	1	0	0	0	1	0	1	0	0	1	1	-	1	0	1	1	1	1	0	1	0	0	1	0	0	1	0	0	1	0	0	1	0	0	1	1	1	1	0	0	0
S1_24906914	T/G	T	G	TT	GG	1	24906914	1	1	0	0	0	1	0	1	0	0	1	1	-	1	0	-	1	1	1	0	1	0	0	1	0	0	1	0	0	1	0	0	1	0	0	1	1	1	1	0	0	0
S1_24963381	T/C	T	C	TT	CC	1	24963381	1	1	0	0	0	1	0	1	0	0	1	1	-	1	0	-	1	1	1	0	1	0	0	1	0	0	1	0	0	1	0	0	1	0	0	1	1	1	1	0	0	0
S1_25390265	C/T	C	T	CC	TT	1	25390265	1	1	0	0	0	1	0	1	1	0	1	1	-	1	0	-	1	1	1	0	1	0	0	1	0	0	1	0	0	1	0	0	1	0	0	1	1	1	1	0	0	0
S1_25405084	T/C	T	C	TT	CC	1	25405084	1	1	0	0	0	1	0	1	1	0	1	1	-	1	0	1	1	1	1	0	1	0	0	1	0	0	1	0	0	1	0	0	1	0	0	1	1	1	1	0	0	0
S1_25483774	A/T	A	T	AA	TT	1	25483774	1	1	0	0	0	1	0	1	1	0	1	1	-	1	0	-	1	1	1	0	1	0	0	1	0	0	1	0	0	1	0	0	1	0	0	1	1	1	1	0	0	0
S1_25495461	A/G	A	G	AA	GG	1	25495461	1	1	0	0	0	1	0	1	1	0	1	1	-	1	0	-	1	1	1	0	1	0	0	1	0	0	1	0	0	1	0	0	1	0	0	1	1	1	1	0	0	0
S1_25547388	T/C	T	C	TT	CC	1	25547388	1	1	0	0	0	1	0	1	1	0	1	1	-	1	0	-	1	1	1	0	1	0	0	1	0	0	1	0	0	1	0	0	1	0	0	1	1	1	1	0	0	0
S1_25563745	G/C	G	C	GG	CC	1	25563745	1	1	0	0	0	1	0	1	1	0	1	1	-	1	0	0	1	1	1	0	1	0	0	1	0	0	1	0	0	1	0	0	1	0	0	1	1	1	1	0	0	0
S1_25832484	A/C	A	C	AA	CC	1	25832484	1	1	0	0	0	1	0	1	1	0	1	1	-	1	0	-	0	1	1	0	1	0	0	0	0	0	1	0	0	1	0	0	1	0	0	1	1	1	1	0	0	-
S1_25915910	A/G	A	G	AA	GG	1	25915910	1	1	0	0	0	1	0	0	1	0	1	1	-	1	0	-	0	1	1	0	1	0	0	-	0	0	1	0	-	1	0	0	1	0	0	1	1	1	1	0	0	0
S1_25936642	G/A	G	A	GG	AA	1	25936642	1	1	0	0	0	1	0	0	1	0	1	1	-	1	0	-	0	1	1	0	1	0	0	-	0	0	1	0	0	1	0	0	1	0	0	1	1	1	1	0	0	-
S1_25936674	A/G	A	G	AA	GG	1	25936674	1	1	0	0	0	1	0	0	1	0	1	1	-	1	0	-	0	1	1	0	1	0	0	-	0	0	1	0	0	1	0	0	1	0	0	1	1	1	1	0	0	-
S1_25938488	T/C	T	C	TT	CC	1	25938488	1	1	0	0	0	1	0	0	1	0	1	1	-	1	0	-	0	1	1	0	1	0	0	-	0	0	1	0	0	1	0	0	1	0	0	1	1	1	1	0	0	-
S1_26030247	A/G	A	G	AA	GG	1	26030247	1	1	0	0	0	1	0	0	1	0	1	1	-	1	0	-	0	1	1	0	1	0	0	-	0	0	1	0	0	1	0	0	1	0	0	1	1	1	1	0	0	-
S1_26227097	C/G	C	G	CC	GG	1	26227097	1	1	0	0	0	-	0	0	1	0	1	1	0	1	0	0	0	1	1	0	1	0	0	-	0	0	1	0	0	1	0	0	1	0	0	1	1	0	1	0	0	0
S1_26251138	T/G	T	G	TT	GG	1	26251138	1	1	0	0	0	1	0	0	1	0	1	1	-	1	0	-	0	1	1	0	1	0	0	-	0	0	1	0	0	1	0	0	1	0	0	1	1	0	1	0	0	0
S1_26319399	T/G	T	G	TT	GG	1	26319399	1	1	0	0	0	1	0	0	1	0	1	1	-	1	0	-	0	1	1	0	1	0	0	-	0	0	1	0	0	1	0	0	1	0	0	1	1	0	1	0	0	0
S1_26513596	T/C	T	C	TT	CC	1	26513596	1	1	0	0	0	1	0	0	1	0	0	1	-	1	0	1	1	1	1	0	1	0	0	1	0	0	1	0	0	1	0	0	1	0	0	1	0	0	1	0	0	-
S1_26555048	C/A	C	A	CC	AA	1	26555048	1	1	0	0	0	1	0	0	1	0	0	1	-	1	0	1	1	0	-	0	1	0	0	1	0	0	1	0	0	1	0	0	1	0	0	1	0	0	1	0	0	0
S1_26555070	G/A	G	A	GG	AA	1	26555070	1	1	0	0	0	1	0	0	1	0	0	1	-	1	0	1	1	0	-	0	1	0	0	1	0	0	1	0	0	1	0	0	1	0	0	1	0	0	1	0	0	0
S1_26555073	A/C	A	C	AA	CC	1	26555073	1	1	0	0	0	1	0	0	1	0	0	1	-	1	0	1	1	0	-	0	1	0	0	1	0	0	1	0	0	1	0	0	1	0	0	1	0	0	1	0	0	0
S1_26738831	C/T	C	T	CC	TT	1	26738831	1	1	0	0	0	1	0	0	1	0	0	1	-	1	0	-	1	0	-	0	1	0	0	1	0	0	1	0	0	1	0	0	1	0	0	1	0	0	1	0	0	0
S1_26812016	C/G	C	G	CC	GG	1	26812016	1	1	0	0	0	1	0	0	1	0	0	1	-	1	0	-	1	0	-	0	1	0	0	1	0	0	0	0	0	1	0	0	1	0	0	1	0	0	1	0	0	0
S1_26993514	T/G	T	G	TT	GG	1	26993514	1	1	0	0	0	1	0	0	1	0	0	1	-	1	0	-	1	0	-	0	1	0	-	1	0	0	0	0	0	1	0	0	0	0	0	1	0	0	1	0	0	-
S1_27028498	C/T	C	T	CC	TT	1	27028498	1	1	0	0	0	1	0	0	1	0	0	1	-	1	0	-	1	0	-	0	1	0	-	1	0	0	0	0	0	1	0	0	0	0	0	1	0	0	1	0	0	0
S1_27028543	A/G	A	G	AA	GG	1	27028543	1	1	0	0	0	1	0	0	1	0	0	1	-	1	0	1	1	0	0	0	1	0	0	1	0	0	0	0	0	1	0	0	0	0	0	1	0	0	1	0	0	0
S1_27056946	G/T	G	T	GG	TT	1	27056946	1	1	0	0	0	1	0	0	1	0	0	1	-	1	0	0	1	0	-	0	1	0	0	1	0	0	0	0	0	1	0	0	0	0	0	1	0	0	1	0	0	0
S1_27106677	G/A	G	A	GG	AA	1	27106677	1	1	0	0	0	1	0	0	1	0	0	1	-	1	0	0	0	0	0	0	1	0	1	1	0	0	0	0	0	1	0	0	0	0	0	1	0	0	1	0	0	0
S1_27117406	G/A	G	A	GG	AA	1	27117406	1	1	0	0	0	1	0	0	1	0	0	1	-	1	0	-	0	0	0	0	1	0	-	1	0	0	0	0	0	1	0	0	0	0	0	1	0	0	1	0	0	0
S1_27128330	C/A	C	A	CC	AA	1	27128330	1	1	0	0	0	1	0	0	1	0	0	1	-	1	0	-	0	0	-	0	1	0	-	1	0	0	0	0	0	1	0	0	0	0	0	1	0	0	1	0	0	0
S1_27146644	A/C	A	C	AA	CC	1	27146644	1	1	0	0	0	1	0	0	1	0	0	1	-	1	0	-	1	0	-	0	1	0	1	1	0	0	0	0	0	1	0	0	0	0	0	1	0	0	1	0	-	-
S1_27146667	C/A	C	A	CC	AA	1	27146667	1	1	0	0	0	1	0	0	1	0	0	1	-	1	0	-	0	0	0	0	1	0	-	1	0	0	0	0	0	1	0	0	0	0	0	1	0	0	1	0	-	-
S1_27775150	T/C	T	C	TT	CC	1	27775150	1	1	0	0	0	1	0	0	1	0	0	1	-	1	0	-	0	0	1	0	1	0	-	1	0	0	0	0	0	1	0	0	0	0	0	1	0	0	1	0	0	0
S1_27782946	C/A	C	A	CC	AA	1	27782946	1	1	0	0	0	1	0	0	1	0	0	1	-	1	0	-	0	0	-	0	1	0	-	1	0	0	0	0	0	1	0	0	0	0	0	1	0	0	1	0	0	-
S1_27805435	C/A	C	A	CC	AA	1	27805435	1	1	0	0	0	1	0	0	1	0	0	-	-	1	0	-	0	0	-	0	1	0	-	1	0	0	0	0	0	1	0	0	0	0	0	1	0	0	1	0	0	-
S1_27809982	C/T	C	T	CC	TT	1	27809982	1	1	0	0	0	1	0	0	1	0	0	1	-	1	0	-	0	0	-	0	1	0	-	1	0	0	0	0	0	1	0	0	0	0	0	1	0	0	1	0	0	-
S1_28113357	A/G	A	G	AA	GG	1	28113357	1	1	0	0	0	-	0	0	1	0	0	1	-	0	0	1	0	0	-	0	1	0	-	1	0	0	0	0	0	1	0	0	0	0	0	1	0	0	1	0	0	0
S1_28153993	G/A	G	A	GG	AA	1	28153993	1	1	0	0	0	1	0	0	1	0	0	1	-	0	0	-	0	0	0	0	0	0	-	1	0	0	0	0	0	1	0	0	0	0	0	1	0	0	1	0	0	0
S1_28153994	A/T	A	T	AA	TT	1	28153994	1	1	0	0	0	1	0	0	1	0	0	1	-	0	0	-	0	0	0	0	0	0	-	1	0	0	0	0	0	1	0	0	0	0	0	1	0	0	1	0	0	0
S1_28153996	C/T	C	T	CC	TT	1	28153996	1	1	0	0	0	1	0	0	1	0	0	1	-	0	0	-	0	0	0	0	0	0	-	1	0	0	0	0	0	1	0	0	0	0	0	1	0	0	1	0	0	0
S1_28154000	A/G	A	G	AA	GG	1	28154000	1	1	0	0	0	1	0	0	1	0	0	1	-	0	0	-	0	0	0	0	0	0	-	1	0	0	0	0	0	1	0	0	0	0	0	1	0	0	1	0	0	0
S1_28188991	A/G	A	G	AA	GG	1	28188991	1	1	0	0	0	1	0	0	1	0	0	1	-	0	0	-	0	0	0	0	0	0	1	1	0	0	0	0	0	1	0	0	0	0	0	1	0	0	1	0	0	0
S1_28192881	A/G	A	G	AA	GG	1	28192881	1	1	0	0	0	1	0	0	1	0	0	1	-	0	0	-	0	0	-	0	0	0	1	1	0	0	0	0	0	1	0	0	0	0	0	1	0	0	1	0	0	0
S1_28307749	T/C	T	C	TT	CC	1	28307749	1	1	0	0	0	1	0	0	1	0	0	1	-	0	0	-	0	0	-	0	0	0	-	1	0	0	0	0	0	1	0	0	0	0	0	1	0	0	1	0	0	0
S1_28318884	G/A	G	A	GG	AA	1	28318884	1	1	0	0	0	1	0	0	1	0	0	1	-	0	0	-	0	0	0	0	0	0	0	1	0	0	0	0	0	1	0	0	0	0	0	1	0	0	1	0	0	0
S1_28318915	G/T	G	T	GG	TT	1	28318915	1	1	0	0	0	1	0	0	1	0	0	1	-	0	0	-	0	0	0	0	0	0	0	1	0	0	0	0	0	1	0	0	0	0	0	1	0	0	1	0	0	0
S1_28318940	C/T	C	T	CC	TT	1	28318940	1	1	0	0	0	1	0	0	1	0	0	1	-	0	0	-	0	0	-	0	0	0	0	1	0	0	0	0	0	1	0	0	0	0	0	1	0	0	1	0	0	-
S1_28320840	G/C	G	C	GG	CC	1	28320840	1	1	0	0	0	1	0	0	1	0	0	1	-	0	0	-	-	0	-	0	0	0	1	1	0	0	0	0	0	1	0	0	0	0	0	1	0	0	1	0	0	0
S1_28330381	T/G	T	G	TT	GG	1	28330381	1	1	0	0	0	1	0	0	1	0	0	1	-	0	0	-	0	0	0	0	0	0	-	1	0	0	0	0	0	1	0	0	0	0	0	1	0	0	1	0	0	-
S1_28391940	A/G	A	G	AA	GG	1	28391940	1	1	0	0	0	1	0	0	1	0	0	1	-	0	0	-	0	0	-	0	0	0	-	1	0	0	0	0	0	1	0	0	0	0	0	1	0	0	1	0	0	0
S1_28418778	C/G	C	G	CC	GG	1	28418778	1	1	0	0	0	1	0	0	1	0	0	1	-	0	0	1	0	0	1	0	0	0	0	1	0	0	0	0	0	1	0	0	0	0	0	1	0	0	1	0	0	-
S1_28421345	A/G	A	G	AA	GG	1	28421345	1	1	0	0	0	1	0	0	1	0	0	1	-	0	0	-	0	0	-	0	0	0	1	1	0	0	0	0	0	1	0	0	0	0	0	1	0	0	1	0	0	0
S1_28460551	A/G	A	G	AA	GG	1	28460551	1	1	0	0	0	1	0	0	1	0	0	1	-	0	0	-	0	0	-	0	0	0	1	1	0	0	0	0	0	1	0	0	0	0	0	1	0	0	1	0	0	0
S1_28539538	T/C	T	C	TT	CC	1	28539538	1	1	0	0	0	1	0	0	1	0	0	1	-	0	0	-	0	0	-	0	0	0	-	1	0	0	0	0	0	1	0	0	0	0	0	1	0	0	1	0	0	-
S1_28539562	T/C	T	C	TT	CC	1	28539562	1	1	0	0	0	1	0	0	1	0	0	1	-	0	0	-	1	0	-	0	0	0	-	1	0	0	0	0	0	1	0	0	0	0	0	1	0	0	1	0	0	-
S1_28789889	G/C	G	C	GG	CC	1	28789889	1	1	0	0	0	1	0	0	1	0	0	1	-	0	0	-	0	0	-	0	0	0	1	1	0	0	0	0	0	1	0	0	0	0	0	1	0	0	1	0	0	0
S1_28852004	C/G	C	G	CC	GG	1	28852004	1	1	0	0	0	1	0	0	1	0	0	1	-	0	0	-	0	0	0	0	0	0	1	1	0	0	0	0	0	1	0	0	0	0	0	1	0	0	1	0	0	0
S1_29188874	T/C	C	T	CC	TT	1	29188874	1	1	0	0	0	1	1	0	-	1	0	1	1	1	1	1	0	0	0	0	1	0	-	0	0	0	0	0	1	1	1	1	1	1	1	0	1	1	1	0	1	1
S1_29188891	C/A	A	C	AA	CC	1	29188891	1	1	0	0	0	1	1	0	-	1	0	1	1	1	1	1	0	0	0	0	1	0	-	0	0	0	0	0	1	1	1	1	1	1	1	0	1	1	1	0	1	1
S1_29609950	C/A	C	A	CC	AA	1	29609950	1	1	0	0	0	0	1	0	1	0	0	0	0	1	0	0	0	0	1	0	1	0	-	0	-	0	0	1	0	1	0	1	0	0	0	0	0	0	0	-	1	0
S1_30191377	T/C	T	C	TT	CC	1	30191377	1	1	0	0	0	1	0	0	1	0	0	1	-	0	0	-	0	0	0	0	1	0	1	0	0	0	0	0	0	1	0	0	0	0	0	1	0	0	-	0	1	1
S1_30606578	C/T	C	T	CC	TT	1	30606578	1	1	0	0	0	1	0	0	1	0	0	1	-	0	0	-	1	0	0	1	1	0	1	0	0	0	0	0	0	1	0	1	0	0	0	1	0	0	-	0	1	1
S1_30612563	A/G	A	G	AA	GG	1	30612563	1	1	0	0	0	1	0	0	1	0	0	1	-	0	0	-	1	0	0	1	1	-	1	0	0	0	0	0	0	1	0	1	0	0	0	1	0	0	1	0	1	-
S1_30612595	G/T	G	T	GG	TT	1	30612595	1	1	0	0	0	1	0	0	1	0	0	1	-	0	0	-	1	0	0	1	1	0	1	0	0	0	0	0	0	1	0	1	0	0	0	1	0	0	-	0	1	-
S1_31435000	T/C	T	C	TT	CC	1	31435000	1	1	0	0	0	1	0	0	1	0	0	1	-	0	0	-	0	0	0	1	1	-	1	0	0	0	0	0	0	1	0	1	0	0	0	1	0	0	-	0	1	1
S1_31435017	C/T	C	T	CC	TT	1	31435017	1	1	0	0	0	1	0	0	1	0	0	1	-	0	0	-	0	0	0	1	1	-	1	0	0	0	0	0	0	1	0	1	0	0	0	1	0	0	-	0	1	1
S1_31442428	G/A	G	A	GG	AA	1	31442428	1	1	0	0	0	1	0	0	1	0	0	1	-	0	0	-	0	0	0	1	1	0	1	0	0	0	0	0	0	1	0	1	0	0	0	1	0	0	1	0	1	1
S1_31482806	A/G	A	G	AA	GG	1	31482806	1	1	0	0	0	1	0	0	1	0	0	1	-	0	0	-	0	0	0	1	1	-	1	0	0	0	0	0	0	1	0	1	0	0	0	1	0	0	-	0	1	-
S1_31489667	C/T	C	T	CC	TT	1	31489667	1	1	0	0	0	1	0	0	1	0	0	1	-	0	0	-	1	0	0	1	1	0	1	0	0	0	0	0	0	1	0	1	0	0	0	1	0	0	-	0	1	1
S1_31540443	T/G	T	G	TT	GG	1	31540443	1	1	0	0	0	1	0	0	1	0	0	1	-	0	0	-	1	0	0	1	1	0	1	0	0	0	0	0	0	1	0	1	0	0	0	1	0	0	-	0	1	1
S1_31544051	T/G	T	G	TT	GG	1	31544051	1	1	0	0	0	1	0	0	1	0	0	1	-	0	0	-	1	0	0	1	1	0	1	0	0	0	0	0	0	1	0	1	0	0	0	1	0	0	-	0	1	1
S1_31550603	G/C	G	C	GG	CC	1	31550603	1	1	0	0	0	1	0	0	1	0	0	1	-	0	0	1	1	0	0	1	1	-	1	0	0	0	0	0	0	1	0	1	0	0	0	1	0	0	-	0	1	1
S1_31550639	A/G	A	G	AA	GG	1	31550639	1	1	0	0	0	1	0	0	1	0	0	1	-	0	0	1	1	0	0	1	1	-	1	0	0	0	0	0	0	1	0	1	0	0	0	1	0	0	-	0	1	1
S1_31557298	A/G	A	G	AA	GG	1	31557298	1	1	0	0	0	1	0	0	1	0	0	1	-	0	0	-	1	0	0	1	1	0	1	0	0	0	0	0	0	1	0	1	0	0	0	1	0	0	-	0	1	1
S1_31558062	C/T	C	T	CC	TT	1	31558062	1	1	0	0	0	1	0	0	1	0	0	-	-	0	0	-	1	0	0	1	1	-	1	0	0	0	0	0	0	1	0	1	0	0	0	1	0	0	1	0	1	-
S1_31596502	A/C	A	C	AA	CC	1	31596502	1	1	0	0	0	1	0	0	1	0	0	1	-	0	0	-	1	0	0	1	1	-	1	0	0	0	0	0	0	1	0	1	0	0	0	1	0	0	-	0	1	-
S1_31653285	A/G	A	G	AA	GG	1	31653285	1	1	0	0	0	1	0	0	1	0	0	1	-	0	0	-	1	0	0	1	1	-	1	0	0	0	0	0	0	1	0	1	0	0	0	1	0	0	-	0	1	1
S1_32148150	G/A	G	A	GG	AA	1	32148150	1	1	0	0	0	1	0	0	1	0	0	1	-	0	0	1	0	0	0	1	1	-	1	1	0	0	1	0	0	1	0	1	0	0	0	1	0	0	-	0	1	1
S1_32191671	C/T	C	T	CC	TT	1	32191671	1	1	0	0	0	1	0	0	1	0	0	1	-	0	0	-	0	0	0	1	1	0	1	1	0	0	1	0	0	1	0	1	0	0	0	1	0	0	-	0	1	1
S1_32200118	G/C	G	C	GG	CC	1	32200118	1	1	0	0	0	1	0	0	1	0	0	1	-	0	0	1	0	0	0	1	1	-	1	1	0	0	1	0	0	1	0	1	0	0	0	1	0	1	-	0	1	1
S1_32200131	A/G	A	G	AA	GG	1	32200131	1	1	0	0	0	1	0	0	1	0	0	1	-	0	0	1	0	0	0	1	1	-	1	1	0	0	1	0	0	1	0	1	0	0	0	1	0	1	-	0	1	1
S1_32299954	G/C	G	C	GG	CC	1	32299954	1	1	0	0	0	1	0	0	0	0	0	1	-	0	0	-	0	0	0	1	1	-	1	1	0	0	1	0	0	1	0	1	0	0	0	1	0	1	-	0	1	-
S1_32345966	C/A	C	A	CC	AA	1	32345966	1	1	0	0	0	1	0	0	0	0	0	1	-	0	0	-	0	0	0	1	1	0	1	1	0	0	1	0	0	1	0	1	0	0	0	1	0	1	-	0	1	-
S1_32410828	T/C	T	C	TT	CC	1	32410828	1	1	0	0	0	1	0	0	0	0	0	1	-	0	0	-	0	0	0	1	1	0	1	1	0	0	1	0	0	1	0	1	0	0	0	1	0	1	-	0	1	-
S1_32424470	T/G	T	G	TT	GG	1	32424470	1	1	0	0	0	1	0	0	0	0	0	1	-	0	0	-	0	0	0	1	1	0	1	1	0	0	1	0	0	1	0	1	0	0	0	1	0	1	-	0	1	-
S1_32472359	G/A	G	A	GG	AA	1	32472359	1	1	0	0	0	1	0	0	0	0	0	1	-	0	0	-	0	0	0	1	1	0	1	1	0	0	1	0	0	1	0	1	0	0	0	1	0	1	1	0	1	1
S1_33317416	T/C	T	C	TT	CC	1	33317416	1	1	0	0	0	1	0	0	0	0	0	1	-	0	0	-	0	0	0	1	1	-	1	1	0	0	1	0	0	0	0	1	0	0	0	1	0	1	-	0	1	1
S1_33515662	C/A	C	A	CC	AA	1	33515662	1	1	0	0	0	1	1	0	0	0	0	1	-	0	0	-	0	0	0	1	1	-	1	1	0	0	1	0	0	0	0	1	0	0	0	1	0	1	-	0	1	1
S1_33685937	G/C	G	C	GG	CC	1	33685937	1	1	0	0	0	1	1	0	0	0	0	1	-	0	0	-	0	0	0	1	1	0	1	1	0	0	1	0	0	0	0	1	0	0	0	1	0	1	-	0	1	1
S1_33766108	G/C	G	C	GG	CC	1	33766108	1	1	0	0	0	1	1	0	0	0	0	1	-	0	0	-	0	0	0	1	1	-	1	1	0	0	1	0	0	0	0	1	0	0	0	1	0	1	-	0	1	1
S1_33831049	T/G	T	G	TT	GG	1	33831049	1	1	0	0	0	1	1	0	0	0	0	1	-	0	0	-	0	0	0	1	1	-	1	1	0	0	1	0	0	0	0	1	0	0	0	1	0	1	-	0	1	1
S1_33890668	G/C	G	C	GG	CC	1	33890668	1	1	0	0	0	1	1	0	0	0	0	1	0	0	0	-	0	0	0	1	1	-	1	1	0	0	1	0	0	0	0	1	0	0	0	1	0	1	-	0	1	1
S1_33898483	T/C	T	C	TT	CC	1	33898483	1	1	0	0	0	1	1	0	0	0	0	1	-	0	0	-	0	0	0	1	1	-	1	1	0	0	1	0	0	0	0	1	0	0	0	1	0	1	-	0	1	1
S1_33907261	G/A	G	A	GG	AA	1	33907261	1	1	0	0	0	1	1	0	0	0	0	-	-	0	0	-	0	0	0	1	1	-	1	1	0	0	1	0	0	0	0	1	0	0	0	1	0	1	-	0	-	1
S1_33936755	G/A	G	A	GG	AA	1	33936755	1	1	0	0	0	1	1	0	0	0	0	1	-	0	0	-	0	0	0	1	1	0	1	1	0	0	1	0	0	0	0	1	0	0	0	1	0	1	-	0	1	1
S1_34101566	C/T	T	C	TT	CC	1	34101566	1	1	0	0	1	1	0	1	1	0	1	1	-	1	1	0	0	0	-	0	1	0	1	0	0	-	0	0	0	1	0	1	1	0	0	0	1	0	0	0	1	-
S1_34279326	A/G	A	G	AA	GG	1	34279326	1	1	0	0	0	1	1	0	0	0	0	1	-	0	0	-	0	0	0	1	1	-	1	1	-	0	1	0	0	0	0	1	0	0	0	1	0	1	-	0	1	1
S1_34309640	A/G	A	G	AA	GG	1	34309640	1	1	0	0	0	1	1	0	0	0	0	1	-	0	0	-	0	0	0	1	1	0	1	1	0	0	1	0	0	0	0	1	0	0	0	1	0	1	-	0	1	1
S1_34314429	A/T	A	T	AA	TT	1	34314429	1	1	0	0	0	1	1	0	0	0	0	1	-	0	0	-	0	0	0	1	1	0	1	1	0	0	1	0	0	0	0	1	0	0	0	1	0	1	1	0	1	1
S1_34473422	G/C	G	C	GG	CC	1	34473422	1	1	0	0	0	1	1	0	0	0	0	1	-	0	0	-	0	0	0	1	1	-	1	1	0	0	1	0	0	0	0	1	0	0	0	1	0	1	-	0	1	1
S1_34501678	G/A	G	A	GG	AA	1	34501678	1	1	0	0	0	1	1	0	0	0	0	1	-	0	0	-	0	0	0	1	1	0	1	1	0	0	1	0	0	0	0	1	0	0	0	1	0	1	-	0	1	1
S1_34506725	A/G	A	G	AA	GG	1	34506725	1	1	0	0	0	1	1	0	0	0	0	1	-	0	0	-	0	0	0	1	1	-	1	1	0	0	1	0	0	0	0	1	0	0	0	1	0	1	-	0	1	1
S1_34506726	T/C	T	C	TT	CC	1	34506726	1	1	0	0	0	1	1	0	0	0	0	1	-	0	0	-	0	0	0	1	1	-	1	1	0	0	1	0	0	0	0	1	0	0	0	1	0	1	-	0	1	1
S1_34570284	G/C	G	C	GG	CC	1	34570284	1	1	0	0	0	1	1	0	0	0	0	1	-	0	0	-	0	0	0	1	1	0	1	1	0	0	1	0	0	0	0	1	0	0	0	1	0	1	-	0	1	1
S1_34624191	C/T	C	T	CC	TT	1	34624191	1	1	0	0	0	1	1	0	0	0	0	1	-	0	0	-	0	0	0	1	1	0	1	1	0	0	1	0	0	0	0	1	0	0	0	1	0	1	-	0	1	1
S1_34641155	A/G	A	G	AA	GG	1	34641155	1	1	0	0	0	1	1	0	0	0	0	1	0	0	0	-	0	0	0	1	1	0	1	1	0	0	1	0	0	0	0	1	0	0	0	1	0	1	-	0	1	1
S1_34641289	T/G	T	G	TT	GG	1	34641289	1	1	0	0	0	1	1	0	0	0	0	1	-	0	0	-	0	0	0	1	1	0	1	1	0	0	1	0	0	0	0	1	0	0	0	1	0	1	-	0	1	1
S1_34660258	C/G	C	G	CC	GG	1	34660258	1	1	0	0	0	1	1	0	0	0	0	1	-	0	0	-	0	0	0	1	1	-	1	1	0	0	1	0	0	0	0	1	0	0	0	1	0	1	-	0	1	1
S1_34687050	T/C	T	C	TT	CC	1	34687050	1	1	0	0	0	1	1	0	0	0	0	1	-	0	0	-	0	0	0	1	1	-	1	1	0	-	1	0	0	0	0	1	0	0	0	1	0	1	-	0	1	1
S1_34729452	A/C	A	C	AA	CC	1	34729452	1	1	0	0	0	1	1	0	0	0	0	1	-	0	0	-	0	0	0	1	1	-	1	1	0	0	1	0	0	0	0	1	0	0	0	1	0	1	-	0	1	1
S1_34732359	C/T	C	T	CC	TT	1	34732359	1	1	0	0	0	1	1	0	0	0	0	1	-	0	0	-	0	0	0	1	1	0	1	1	0	0	1	0	0	0	0	1	0	0	0	1	0	1	-	0	1	1
S1_34788809	C/T	C	T	CC	TT	1	34788809	1	1	0	0	0	1	1	0	0	0	0	1	-	0	0	0	0	0	0	1	1	0	1	1	0	0	1	0	0	0	0	1	0	0	0	1	0	1	1	0	1	1
S1_34793756	A/G	A	G	AA	GG	1	34793756	1	1	0	0	0	1	1	0	0	0	0	1	-	0	0	0	0	0	0	1	1	0	1	1	0	0	1	0	0	0	0	1	0	0	0	1	0	1	-	0	1	1
S1_35509367	T/C	C	T	CC	TT	1	35509367	1	1	0	0	1	0	0	1	1	1	1	1	-	1	1	1	0	1	1	0	0	1	0	0	1	0	0	0	1	1	1	0	1	0	0	0	1	0	-	1	0	0
S1_35509376	A/C	C	A	CC	AA	1	35509376	1	1	0	0	1	0	0	1	1	1	1	1	-	1	1	1	0	1	1	0	0	1	0	0	1	0	0	0	1	1	1	0	1	0	0	0	1	0	-	1	0	0
S1_35509457	C/T	C	T	CC	TT	1	35509457	1	1	0	0	1	0	0	1	1	1	1	1	-	1	1	1	0	1	1	0	0	-	0	0	1	0	0	0	1	1	1	0	1	0	0	0	1	0	-	1	0	0
S1_35967993	T/C	C	T	CC	TT	1	35967993	1	1	0	0	1	0	0	1	1	1	1	1	-	1	1	1	0	1	1	0	0	1	0	0	1	0	0	0	1	1	1	0	1	0	0	0	1	0	1	1	0	0
S1_35978075	C/T	T	C	TT	CC	1	35978075	1	1	0	0	1	1	1	1	1	1	1	1	1	1	1	1	0	1	1	1	1	1	1	1	1	0	1	1	1	1	1	1	1	1	1	1	1	1	1	1	1	1
S1_36018733	T/A	A	T	AA	TT	1	36018733	1	1	0	0	1	0	0	1	1	1	1	1	-	1	1	1	0	1	1	0	0	1	0	0	1	0	0	0	1	1	1	0	1	0	0	0	1	0	1	1	0	0
S1_36141316	T/C	C	T	CC	TT	1	36141316	1	1	0	0	1	0	0	1	1	1	1	1	-	1	1	1	0	1	1	0	0	1	0	0	1	0	0	0	1	1	1	0	1	0	0	0	1	0	1	1	0	0
S1_36210179	C/T	T	C	TT	CC	1	36210179	1	1	0	0	1	0	0	1	1	1	1	1	-	1	1	1	0	1	1	0	0	-	0	0	1	0	0	0	1	1	1	0	1	0	0	0	1	0	1	1	0	0
S1_36210200	A/G	G	A	GG	AA	1	36210200	1	1	0	0	1	0	0	1	1	1	1	1	-	1	1	1	0	1	1	0	0	-	0	0	1	0	0	0	1	1	1	0	1	0	0	0	1	0	1	1	0	0
S1_36313340	G/C	G	C	GG	CC	1	36313340	1	1	0	0	0	1	1	0	0	0	0	0	0	1	0	0	-	0	0	0	1	1	0	-	1	0	0	1	0	0	0	1	0	0	0	0	0	0	0	1	0	0
S1_36319705	A/G	A	G	AA	GG	1	36319705	1	1	0	0	0	1	1	0	0	0	0	0	0	1	0	0	-	0	0	0	1	1	0	-	1	0	0	1	0	0	0	1	0	0	0	0	0	0	0	1	-	0
S1_36344500	T/C	T	C	TT	CC	1	36344500	1	1	0	0	0	1	1	0	0	0	0	0	0	1	0	0	-	0	0	0	1	1	0	-	1	0	0	1	0	0	0	1	0	0	0	0	0	0	0	1	0	0
S1_36344507	A/G	A	G	AA	GG	1	36344507	1	1	0	0	0	1	1	0	0	0	0	0	0	1	0	0	-	0	0	0	1	1	0	-	1	0	0	1	0	0	0	1	0	0	0	0	0	0	0	1	0	0
S1_36389690	C/A	A	C	AA	CC	1	36389690	1	1	0	0	1	1	0	1	1	1	1	1	-	1	1	-	0	1	1	0	0	1	0	0	1	0	0	0	1	1	1	0	1	0	0	0	1	0	1	1	-	0
S1_36461185	T/C	C	T	CC	TT	1	36461185	1	1	0	0	1	1	0	1	1	1	1	1	-	1	1	1	0	1	1	0	0	1	0	0	1	0	0	0	1	1	1	0	1	0	0	0	1	0	1	1	0	0
S1_36783703	A/C	A	C	AA	CC	1	36783703	1	1	0	0	0	0	1	0	0	0	0	0	-	0	0	0	0	0	0	1	1	-	1	1	0	0	1	1	0	0	0	1	0	1	1	1	0	1	0	0	1	1
S1_36783704	A/T	A	T	AA	TT	1	36783704	1	1	0	0	0	0	1	0	0	0	0	0	-	0	0	0	0	0	0	1	1	-	1	1	0	0	1	1	0	0	0	1	0	1	1	1	0	1	0	0	1	1
S1_36911973	G/A	G	A	GG	AA	1	36911973	1	1	0	0	0	0	1	0	0	0	0	0	-	0	0	0	-	0	0	1	1	0	1	1	0	0	1	1	0	0	0	1	0	1	1	1	0	1	0	0	1	1
S1_36930044	C/G	C	G	CC	GG	1	36930044	1	1	0	0	0	-	1	0	0	0	0	0	-	0	0	0	0	0	0	1	1	-	1	1	0	0	1	1	0	0	0	1	0	1	1	1	0	1	0	0	1	1
S1_37050146	A/T	T	A	TT	AA	1	37050146	1	1	0	0	1	1	1	1	1	1	1	1	1	1	1	1	0	1	1	1	1	1	1	1	1	0	1	1	1	1	1	1	1	1	1	1	1	1	1	1	1	1
S1_37053956	G/A	G	A	GG	AA	1	37053956	1	1	0	0	0	0	1	0	0	0	0	0	-	0	-	0	0	0	0	1	1	0	1	1	0	0	1	1	0	1	0	1	0	1	1	1	0	1	0	0	1	1
S1_37068181	T/G	T	G	TT	GG	1	37068181	1	1	0	0	0	0	1	0	0	0	0	0	-	0	0	0	0	0	0	1	1	-	1	1	0	0	1	1	0	1	0	1	0	1	1	1	0	1	0	0	1	1
S1_37114903	T/C	T	C	TT	CC	1	37114903	1	1	0	0	0	0	1	0	0	0	0	0	-	0	0	0	0	0	0	1	1	0	1	1	0	0	1	1	0	1	0	1	0	1	1	1	0	1	0	0	1	1
S1_37150277	G/A	G	A	GG	AA	1	37150277	1	1	0	0	0	0	1	0	0	0	0	0	-	0	0	0	0	0	0	1	1	-	1	1	0	0	1	1	0	1	0	1	0	-	1	1	0	1	0	0	1	1
S1_37150358	C/A	C	A	CC	AA	1	37150358	1	1	0	0	0	0	1	0	0	0	0	0	-	0	0	0	0	0	0	1	1	0	1	1	0	0	1	1	0	1	0	1	0	1	1	1	0	1	0	0	1	1
S1_37180454	T/C	T	C	TT	CC	1	37180454	1	1	0	0	0	0	1	0	0	0	0	0	-	0	0	0	0	0	0	1	1	0	1	1	0	0	1	1	0	1	0	1	0	1	1	1	0	-	0	0	1	1
S1_37265855	A/G	A	G	AA	GG	1	37265855	1	1	0	0	0	0	1	0	0	0	0	0	-	0	0	0	0	0	0	1	1	0	1	1	0	0	1	1	0	1	0	1	0	1	1	1	0	0	0	0	1	1
S1_37271376	G/T	T	G	TT	GG	1	37271376	1	1	0	0	1	1	1	1	1	1	1	1	1	1	1	1	0	1	1	1	1	1	1	1	1	0	1	1	1	1	1	1	1	1	1	1	1	1	1	1	1	1
S1_37330878	G/T	G	T	GG	TT	1	37330878	1	1	0	0	0	0	1	0	0	0	0	0	-	0	0	0	0	0	0	1	1	-	1	1	0	0	1	-	0	1	0	1	0	1	1	1	0	0	0	0	1	1
S1_37370762	T/G	T	G	TT	GG	1	37370762	1	1	0	0	0	0	1	0	0	0	0	0	-	0	0	0	0	0	0	1	1	-	1	1	0	0	1	1	0	1	0	1	0	1	1	1	0	0	0	0	1	1
S1_37371552	A/T	A	T	AA	TT	1	37371552	1	1	0	0	0	0	1	0	0	0	0	0	-	0	0	0	0	0	0	1	1	-	1	1	0	0	1	1	0	1	0	1	0	1	1	1	0	0	0	0	1	1
S1_37385520	G/A	G	A	GG	AA	1	37385520	1	1	0	0	0	0	1	0	0	0	0	0	-	0	0	0	0	0	0	1	1	-	1	1	0	0	-	1	0	1	0	1	0	1	1	1	0	0	-	0	1	1
S1_37744160	G/C	C	G	CC	GG	1	37744160	1	1	0	0	1	1	0	1	1	1	1	1	-	1	1	1	0	1	1	0	0	1	0	0	1	0	0	0	1	0	1	0	1	0	0	0	1	1	1	1	0	0
S1_37895811	G/A	G	A	GG	AA	1	37895811	1	1	0	0	0	0	1	0	0	0	0	0	-	0	0	0	1	0	0	1	1	0	1	1	0	0	1	-	0	1	0	1	0	1	1	1	0	0	0	0	1	1
S1_37949634	A/C	A	C	AA	CC	1	37949634	1	1	0	0	0	0	1	0	0	0	0	0	-	0	0	0	1	0	0	1	1	-	1	1	0	0	1	1	0	1	0	1	0	1	1	1	0	0	0	0	-	1
S1_38073001	A/C	A	C	AA	CC	1	38073001	1	1	0	0	0	0	1	0	0	0	0	0	-	0	0	0	1	0	0	1	1	0	1	1	0	0	1	1	0	1	0	1	0	1	1	1	0	1	0	0	1	1
S1_38121798	A/G	A	G	AA	GG	1	38121798	1	1	0	0	0	-	1	0	0	0	0	0	-	0	0	0	1	0	0	1	1	0	1	1	0	0	1	1	0	1	0	1	0	1	1	1	0	1	0	0	1	1
S1_38125594	T/C	T	C	TT	CC	1	38125594	1	1	0	0	0	0	1	0	0	0	0	0	-	0	0	0	1	0	0	1	1	-	1	1	0	0	1	1	0	1	0	1	0	1	1	1	0	1	0	0	1	1
S1_38134017	T/C	T	C	TT	CC	1	38134017	1	1	0	0	0	0	1	0	0	0	0	0	-	0	0	0	1	0	-	1	1	0	1	1	0	0	1	1	0	1	0	1	0	1	1	1	0	1	0	0	1	1
S1_44236140	G/T	G	T	GG	TT	1	44236140	1	1	0	0	0	0	1	0	0	1	0	0	0	0	1	1	0	1	-	1	0	0	1	1	0	0	1	0	0	1	1	0	0	1	1	1	1	-	1	1	1	1
S1_44842277	T/C	T	C	TT	CC	1	44842277	1	1	0	0	1	0	1	0	0	1	0	0	0	0	1	1	1	1	-	1	0	0	1	1	0	0	1	0	0	1	1	0	0	1	1	1	1	0	1	1	1	1
S1_45045480	A/G	A	G	AA	GG	1	45045480	1	1	0	0	1	0	1	0	0	1	0	0	0	0	1	1	0	1	1	1	0	0	1	1	0	0	1	0	0	1	1	0	0	1	1	1	1	0	1	1	1	1
S1_45065826	A/G	A	G	AA	GG	1	45065826	1	1	0	0	1	0	1	0	0	1	0	0	0	0	1	1	0	1	-	1	0	-	1	1	0	0	1	0	0	1	1	0	0	1	1	1	1	0	1	1	1	1
S1_45096947	G/A	G	A	GG	AA	1	45096947	1	1	0	0	1	0	1	0	0	1	0	0	0	0	1	1	0	1	0	1	0	0	1	1	0	0	1	0	0	1	1	0	0	1	1	1	1	0	1	1	1	1
S1_45100438	C/T	C	T	CC	TT	1	45100438	1	1	0	0	1	0	1	0	0	1	0	0	0	0	1	1	0	1	0	1	0	0	1	1	0	0	1	0	0	1	1	0	0	1	1	1	1	0	1	1	1	1
S1_45107344	A/G	A	G	AA	GG	1	45107344	1	1	0	0	1	0	1	0	0	1	0	0	0	0	1	-	0	1	-	1	0	0	1	1	0	0	1	0	0	1	1	0	0	1	1	1	1	0	1	1	1	1
S1_45233277	T/G	T	G	TT	GG	1	45233277	1	1	0	0	1	0	1	0	0	1	0	0	0	0	1	1	0	1	-	1	0	1	1	0	0	0	0	0	0	1	1	0	0	1	1	1	1	0	1	1	1	1
S1_45233326	A/C	A	C	AA	CC	1	45233326	1	1	0	0	1	0	1	0	0	1	0	0	0	0	1	1	0	1	-	1	0	-	1	0	0	0	0	0	0	1	1	0	0	1	1	1	1	0	1	1	1	1
S1_45382746	A/C	A	C	AA	CC	1	45382746	1	1	0	0	1	0	1	0	0	1	0	0	0	0	1	1	0	1	1	1	0	-	1	0	0	0	0	0	0	1	1	0	0	1	1	1	1	0	1	1	1	1
S1_45425345	T/C	T	C	TT	CC	1	45425345	1	1	0	0	1	0	1	0	0	1	0	0	0	0	1	1	0	1	-	1	0	-	1	0	0	0	0	0	0	1	1	0	0	1	1	1	1	0	1	1	1	1
S1_45434866	C/T	C	T	CC	TT	1	45434866	1	1	0	0	1	0	1	0	0	1	0	0	0	0	1	1	0	1	-	1	0	0	1	0	0	0	0	0	0	1	1	0	0	1	1	1	1	0	1	1	1	1
S1_45434892	G/T	G	T	GG	TT	1	45434892	1	1	0	0	1	0	1	0	0	1	0	0	0	0	1	1	0	1	0	1	0	0	1	0	0	0	0	0	0	1	1	0	0	1	1	1	1	0	1	1	1	1
S1_45459123	T/G	T	G	TT	GG	1	45459123	1	1	0	0	1	0	1	0	0	1	0	0	0	0	1	1	0	1	1	1	0	0	1	0	0	0	0	0	0	1	1	0	0	1	1	1	1	0	1	1	1	1
S1_45459379	A/G	A	G	AA	GG	1	45459379	1	1	0	0	1	0	1	0	0	1	0	0	0	0	1	1	0	1	-	1	0	-	1	0	0	0	0	0	0	1	1	0	0	1	1	1	1	0	1	1	-	1
S1_45464835	A/C	A	C	AA	CC	1	45464835	1	1	0	0	1	0	1	0	0	1	0	0	0	0	1	1	0	1	1	1	0	0	1	0	0	0	0	0	0	1	1	0	0	1	1	1	1	0	1	1	1	1
S1_45492798	A/G	A	G	AA	GG	1	45492798	1	1	0	0	0	1	1	0	0	0	0	0	0	1	0	0	-	0	0	0	1	-	-	1	1	0	0	1	0	0	0	1	0	0	0	0	0	0	0	1	0	0
S1_45527985	A/G	A	G	AA	GG	1	45527985	1	1	0	0	0	1	1	0	0	0	0	0	0	1	0	0	-	0	0	0	1	-	-	0	1	0	0	1	0	0	0	1	0	0	0	0	0	0	0	1	0	0
S1_45807205	C/T	C	T	CC	TT	1	45807205	1	1	0	0	1	0	1	0	0	1	0	0	0	0	1	1	0	1	1	1	0	-	1	0	0	0	0	1	0	0	1	0	0	1	1	1	1	0	1	1	1	1
S1_45842035	A/C	A	C	AA	CC	1	45842035	1	1	0	0	1	0	1	0	0	1	0	0	0	0	1	1	0	1	-	1	0	0	1	0	0	0	0	1	0	0	1	0	0	1	1	1	1	0	1	1	1	1
S1_45844387	A/T	A	T	AA	TT	1	45844387	1	1	0	0	1	0	1	0	0	1	0	0	0	0	1	1	0	1	1	1	0	1	1	0	0	0	0	1	0	0	1	0	0	1	1	1	1	0	1	1	1	1
S1_45850796	C/G	C	G	CC	GG	1	45850796	1	1	0	0	1	0	1	0	0	1	0	0	0	0	1	1	0	1	-	1	0	0	1	0	0	0	0	1	0	0	1	0	0	1	1	1	1	0	1	1	1	1
S1_45877067	A/G	A	G	AA	GG	1	45877067	1	1	0	0	1	0	1	0	0	1	0	0	0	0	1	1	0	1	-	1	0	-	1	0	0	0	0	1	0	0	1	0	0	1	1	1	1	0	1	1	1	1
S1_45943938	A/G	A	G	AA	GG	1	45943938	1	1	0	0	1	0	1	0	0	1	0	1	0	0	1	1	0	1	-	1	0	-	1	0	0	0	0	1	0	0	1	0	0	1	1	1	1	0	1	1	1	1
S1_46094699	T/C	T	C	TT	CC	1	46094699	1	1	0	0	1	0	1	0	0	1	0	1	0	0	1	1	0	1	-	1	0	0	1	0	0	0	0	1	0	0	1	0	0	1	1	1	1	0	1	1	1	1
S1_46130803	T/A	T	A	TT	AA	1	46130803	1	1	0	0	1	0	1	0	0	1	0	1	0	0	1	1	0	1	-	1	0	-	1	0	0	0	0	1	0	0	1	0	0	1	1	1	1	0	1	1	1	1
S1_46273586	G/A	G	A	GG	AA	1	46273586	1	1	0	0	1	0	1	1	0	1	0	1	0	0	1	1	0	1	-	1	0	-	1	0	0	0	0	1	0	0	1	0	0	1	1	1	1	0	1	1	1	1
S1_46273625	T/C	T	C	TT	CC	1	46273625	1	1	0	0	1	0	1	1	0	1	0	1	0	0	1	1	0	1	-	1	0	-	1	0	0	0	0	1	0	0	1	0	0	1	1	1	1	0	1	1	1	1
S1_46273698	T/A	T	A	TT	AA	1	46273698	1	1	0	0	1	0	1	1	-	1	0	1	0	0	1	1	0	1	-	1	0	-	1	0	0	0	0	1	0	0	1	0	0	1	1	1	1	0	1	1	1	1
S1_46277553	G/T	G	T	GG	TT	1	46277553	1	1	0	0	1	0	1	1	-	1	0	1	0	0	1	1	0	1	1	1	0	-	1	0	0	0	0	1	0	0	1	0	0	1	1	1	1	0	1	1	1	1
S1_46292220	A/G	A	G	AA	GG	1	46292220	1	1	0	0	1	0	1	1	-	1	0	1	0	0	1	1	0	1	-	1	0	0	1	0	0	0	0	1	0	0	1	0	0	1	1	1	1	0	1	1	1	1
S1_46337623	C/T	C	T	CC	TT	1	46337623	1	1	0	0	1	0	1	1	-	1	0	1	0	0	1	1	0	1	-	1	0	-	1	0	0	0	0	1	0	0	1	0	0	1	-	1	1	0	1	1	1	1
S1_46357304	A/C	A	C	AA	CC	1	46357304	1	1	0	0	1	0	1	1	-	1	0	1	0	0	1	1	0	1	-	1	0	-	1	0	0	0	0	1	0	0	1	0	0	1	1	0	1	0	1	1	1	1
S1_46378168	T/C	T	C	TT	CC	1	46378168	1	1	0	0	1	0	1	1	-	1	0	1	0	0	1	1	0	1	-	1	0	0	1	0	0	0	0	1	0	0	1	0	0	1	1	0	1	0	1	1	1	1
S1_46400612	A/G	A	G	AA	GG	1	46400612	1	1	0	0	1	0	1	1	0	1	0	1	0	0	1	1	0	1	-	1	0	-	1	0	0	0	0	1	0	0	1	0	0	1	1	0	1	0	1	1	1	1
S1_46400636	A/C	A	C	AA	CC	1	46400636	1	1	0	0	1	0	1	1	0	1	0	1	0	0	1	1	0	1	-	1	0	-	1	0	0	0	0	1	0	0	1	0	0	1	1	0	1	0	1	1	1	1
S1_46400645	A/C	A	C	AA	CC	1	46400645	1	1	0	0	1	0	1	1	0	1	0	1	0	0	1	1	0	1	-	1	0	-	1	0	0	0	0	1	0	0	1	0	0	1	1	0	1	0	1	1	1	1
S1_46400650	A/G	A	G	AA	GG	1	46400650	1	1	0	0	1	0	1	1	0	1	0	1	0	0	1	1	0	1	-	1	0	-	1	0	0	0	0	1	0	0	1	0	0	1	1	0	1	0	1	1	1	1
S1_46401959	G/C	G	C	GG	CC	1	46401959	1	1	0	0	1	0	1	1	-	1	0	1	0	0	1	1	0	1	-	1	0	-	1	0	0	0	0	1	0	0	1	0	0	1	1	0	1	0	1	1	1	1
S1_46437986	A/G	A	G	AA	GG	1	46437986	1	1	0	0	1	0	1	1	-	1	0	1	0	0	1	1	0	1	-	1	0	0	1	0	0	0	0	1	0	0	1	0	0	1	1	0	1	0	1	1	1	1
S1_46437990	A/G	A	G	AA	GG	1	46437990	1	1	0	0	1	0	1	1	-	1	0	1	0	0	1	1	0	1	-	1	0	0	1	0	0	0	0	1	0	0	1	0	0	1	1	0	1	0	1	1	1	1
S1_46438089	A/G	A	G	AA	GG	1	46438089	1	1	0	0	1	0	1	1	-	1	0	1	0	0	1	1	0	1	-	1	0	-	1	0	0	0	0	1	0	0	1	0	0	1	1	0	1	0	1	1	1	1
S1_46475549	T/C	T	C	TT	CC	1	46475549	1	1	0	0	1	0	1	1	-	1	0	1	0	0	1	1	0	1	0	1	0	-	1	0	0	0	0	1	0	0	1	0	0	1	1	0	1	0	1	1	1	1
S1_46506843	G/A	G	A	GG	AA	1	46506843	1	1	0	0	1	0	1	1	-	1	0	1	0	0	1	1	0	1	-	1	0	-	1	0	0	0	0	1	0	0	1	0	0	1	1	0	1	0	1	1	1	1
S1_46526673	A/T	A	T	AA	TT	1	46526673	1	1	0	0	1	0	1	1	-	1	0	1	0	0	1	1	0	1	-	1	0	-	1	0	0	0	0	1	0	0	1	0	0	1	1	0	1	0	1	1	1	1
S1_46563118	C/T	C	T	CC	TT	1	46563118	1	1	0	0	1	0	1	1	0	1	0	1	0	0	1	1	0	1	-	1	0	0	1	0	0	0	0	1	0	0	1	0	0	1	1	0	1	0	1	1	1	1
S1_46563992	G/A	G	A	GG	AA	1	46563992	1	1	0	0	1	0	1	1	-	1	0	1	0	0	1	1	0	1	-	1	0	-	1	0	0	0	0	1	0	0	1	0	0	1	1	0	1	0	1	1	1	1
S1_46574952	G/T	G	T	GG	TT	1	46574952	1	1	0	0	1	0	1	1	0	1	0	1	0	0	1	1	0	1	-	1	0	-	1	0	0	0	0	1	0	0	1	0	0	1	1	0	1	0	1	1	1	1
S1_46628544	A/G	A	G	AA	GG	1	46628544	1	1	0	0	1	0	1	1	-	1	0	1	0	0	1	1	0	1	-	1	0	-	1	0	0	0	0	1	0	0	1	0	0	1	1	0	1	0	1	1	1	1
S1_46628569	C/T	C	T	CC	TT	1	46628569	1	1	0	0	1	0	1	1	-	1	0	1	0	0	1	1	0	1	-	1	0	-	1	0	0	0	0	1	0	0	1	0	0	1	1	0	1	0	1	1	1	1
S1_46890744	G/T	G	T	GG	TT	1	46890744	1	1	0	0	0	1	0	0	-	0	1	0	1	1	0	-	1	0	0	0	1	1	0	1	1	0	1	0	1	1	0	1	1	0	0	1	0	1	1	0	0	0
S2_207318	C/T	T	C	TT	CC	2	207318	1	1	0	0	1	0	0	0	-	1	0	1	1	1	0	0	0	1	1	1	0	-	1	1	1	0	1	1	0	1	1	1	1	1	1	1	0	1	1	1	0	0
S2_257818	C/G	G	C	GG	CC	2	257818	1	1	0	0	1	0	0	0	-	1	0	1	1	1	0	0	0	1	1	1	0	-	1	1	1	0	1	1	0	1	1	1	1	1	1	1	0	1	1	1	0	0
S2_321451	T/G	G	T	GG	TT	2	321451	1	1	0	0	1	0	-	0	-	1	0	1	1	1	0	0	0	1	1	1	0	-	1	1	1	0	1	1	0	1	1	1	1	1	1	1	0	1	1	1	0	0
S2_393566	A/T	A	T	AA	TT	2	393566	1	1	0	0	1	0	0	0	1	1	0	1	1	1	0	0	0	1	-	1	0	0	1	1	0	0	1	1	0	1	1	1	1	1	1	1	0	1	1	1	0	0
S2_516756	C/G	G	C	GG	CC	2	516756	1	1	0	0	1	0	0	0	-	1	0	1	1	1	0	0	0	1	-	1	0	-	1	1	-	0	1	1	0	1	1	1	1	1	1	1	0	1	1	1	0	0
S2_530810	G/A	A	G	AA	GG	2	530810	1	1	0	0	1	0	0	0	-	1	0	1	1	1	0	0	0	1	1	1	0	-	1	1	-	0	1	1	0	1	1	1	1	1	1	1	0	1	1	1	0	0
S2_683283	C/G	G	C	GG	CC	2	683283	1	1	0	0	1	0	0	0	-	1	0	1	1	1	0	0	0	1	-	1	0	0	1	1	-	0	1	1	0	1	1	1	1	1	1	1	0	1	1	1	0	0
S2_861442	C/G	G	C	GG	CC	2	861442	1	1	0	0	1	0	0	0	1	1	0	1	1	1	0	0	0	1	1	1	0	-	1	1	-	0	1	0	0	1	1	1	1	1	1	1	0	1	1	1	0	0
S2_865400	T/G	T	G	TT	GG	2	865400	1	1	0	0	1	0	0	0	-	1	0	1	1	1	0	0	-	1	-	1	0	-	1	1	-	0	1	0	0	1	1	1	1	1	1	1	0	1	1	1	-	0
S2_911845	C/A	A	C	AA	CC	2	911845	1	1	0	0	1	0	0	0	-	1	0	1	1	1	0	0	0	1	-	1	0	-	1	1	-	0	1	0	0	1	1	1	1	1	1	1	0	1	1	1	0	0
S2_998478	A/G	G	A	GG	AA	2	998478	1	1	0	0	1	0	0	0	-	1	0	1	1	1	0	0	0	1	-	1	0	-	1	1	1	0	1	0	0	1	1	1	1	1	1	1	0	1	1	1	0	0
S2_998495	A/G	G	A	GG	AA	2	998495	1	1	0	0	1	0	0	0	-	1	0	1	1	1	0	0	0	1	0	1	0	0	1	1	1	0	1	0	0	1	1	1	1	1	1	1	0	1	1	1	0	0
S2_1060995	C/T	T	C	TT	CC	2	1060995	1	1	0	0	1	0	0	0	-	1	0	1	1	1	0	0	0	1	-	1	0	0	1	1	-	0	1	0	0	1	1	1	1	1	1	1	0	1	1	1	0	0
S2_1450841	T/C	T	C	TT	CC	2	1450841	1	1	0	0	0	1	1	0	0	0	0	0	0	1	0	0	-	0	0	0	1	1	0	0	1	0	0	1	0	0	0	1	0	0	0	0	0	0	0	1	0	0
S2_1450868	C/T	C	T	CC	TT	2	1450868	1	1	0	0	0	1	1	0	0	0	0	0	0	1	0	0	-	0	0	0	1	1	0	0	-	0	0	1	0	0	0	1	0	0	0	0	0	0	0	1	0	0
S2_1671005	C/T	C	T	CC	TT	2	1671005	1	1	0	0	1	0	0	0	1	1	0	1	-	1	0	0	0	1	-	1	0	-	1	1	-	0	1	0	0	1	1	1	1	1	1	1	0	1	1	1	0	0
S2_1680082	C/G	G	C	GG	CC	2	1680082	1	1	0	0	1	0	0	0	1	1	0	1	-	1	0	0	0	1	-	1	0	-	1	1	-	0	1	0	0	1	1	1	1	1	1	1	0	1	1	1	0	0
S2_1725311	G/C	C	G	CC	GG	2	1725311	1	1	0	0	1	1	0	0	1	1	-	1	-	1	0	0	0	1	-	1	0	-	1	1	-	0	1	0	0	1	1	1	1	1	1	1	0	1	1	1	0	0
S2_1730660	C/T	T	C	TT	CC	2	1730660	1	1	0	0	1	1	0	0	1	1	1	1	-	1	0	0	0	1	-	1	0	0	1	1	-	0	1	0	0	1	1	1	1	1	1	1	0	1	1	1	0	0
S2_1751025	A/C	C	A	CC	AA	2	1751025	1	1	0	0	1	1	0	0	1	1	0	1	-	1	0	0	0	1	0	1	0	-	1	1	0	0	1	0	0	1	1	1	1	1	1	1	0	1	1	1	0	0
S2_1850070	T/G	T	G	TT	GG	2	1850070	1	1	0	0	1	1	0	0	1	1	0	1	-	1	0	0	0	1	0	1	0	0	1	1	0	0	1	0	0	1	1	1	1	1	1	1	0	1	1	1	0	0
S2_2229156	T/C	T	C	TT	CC	2	2229156	1	1	0	0	1	1	0	0	1	1	0	1	-	1	0	0	0	1	-	1	0	0	0	1	0	0	1	0	0	1	1	1	1	1	1	1	0	1	1	1	0	0
S2_2251087	G/A	G	A	GG	AA	2	2251087	1	1	0	0	1	1	0	0	1	1	-	1	-	1	0	0	0	1	-	1	0	-	0	1	0	0	1	0	0	1	1	1	1	1	1	1	0	1	1	1	0	0
S2_2297097	T/C	T	C	TT	CC	2	2297097	1	1	0	0	1	1	0	0	1	1	0	1	-	1	0	0	0	1	0	1	0	-	0	1	0	0	1	0	0	1	1	1	1	1	1	1	0	1	1	1	0	0
S2_2299388	C/G	C	G	CC	GG	2	2299388	1	1	0	0	1	1	0	0	1	1	-	1	-	1	0	0	0	1	-	1	0	0	0	1	0	0	1	0	0	1	1	1	1	1	1	1	0	1	1	1	0	0
S2_2573002	T/C	T	C	TT	CC	2	2573002	1	1	0	0	1	1	0	0	1	1	0	1	-	1	0	0	0	1	-	1	0	-	0	1	0	0	1	0	0	1	1	1	1	1	1	1	0	1	1	1	0	0
S2_2981649	A/G	A	G	AA	GG	2	2981649	1	1	0	0	1	1	0	0	1	1	1	1	-	1	0	0	0	1	0	1	0	0	0	1	0	0	1	0	0	1	1	1	1	1	1	1	0	1	1	1	0	0
S2_3158973	C/A	C	A	CC	AA	2	3158973	1	1	0	0	1	1	0	0	1	1	1	1	-	1	0	0	0	1	-	1	0	-	0	1	0	0	1	0	0	1	1	1	1	1	1	1	0	1	1	1	0	0
S2_3160952	G/A	G	A	GG	AA	2	3160952	1	1	0	0	1	1	0	0	1	1	1	1	-	1	0	0	0	1	-	1	0	-	0	1	0	0	1	0	0	1	1	1	1	1	1	1	0	1	1	1	0	0
S2_3187616	T/C	T	C	TT	CC	2	3187616	1	1	0	0	1	1	0	0	1	1	1	1	-	1	0	0	0	1	-	1	0	-	0	1	0	0	1	0	0	1	1	1	0	1	1	1	0	1	1	1	0	0
S2_3187766	T/C	T	C	TT	CC	2	3187766	1	1	0	0	1	1	0	0	1	1	1	1	-	1	0	0	0	1	-	1	0	-	0	1	0	0	1	0	0	1	1	1	0	1	1	1	0	1	1	1	0	0
S2_3250985	T/G	T	G	TT	GG	2	3250985	1	1	0	0	1	1	0	0	1	1	1	1	-	1	0	0	0	1	0	1	0	-	0	1	0	0	1	0	0	1	1	1	0	1	1	1	0	1	1	1	0	0
S2_3256737	G/T	G	T	GG	TT	2	3256737	1	1	0	0	1	1	0	0	1	1	1	1	-	1	0	0	0	1	-	1	0	0	0	1	0	0	1	0	0	1	1	1	0	1	1	1	0	1	1	1	0	0
S2_3259968	T/A	T	A	TT	AA	2	3259968	1	1	0	0	1	1	0	0	1	1	1	1	-	1	0	0	-	1	-	1	0	0	0	1	0	0	1	0	0	1	1	1	0	1	1	1	0	1	1	1	0	0
S2_3336201	G/A	G	A	GG	AA	2	3336201	1	1	0	0	1	1	0	0	1	1	1	1	-	1	0	0	0	1	-	1	0	0	0	1	0	0	1	0	0	1	1	1	0	1	1	1	0	1	1	1	0	0
S2_3336237	A/C	A	C	AA	CC	2	3336237	1	1	0	0	1	1	0	0	1	1	1	1	-	1	0	0	0	1	-	1	0	0	0	1	0	0	1	0	0	1	1	1	0	1	1	1	0	1	1	1	0	0
S2_3336336	T/C	T	C	TT	CC	2	3336336	1	1	0	0	1	1	0	0	1	1	1	1	-	1	0	0	0	1	-	1	0	-	0	1	0	0	1	0	0	1	1	1	0	1	1	1	0	1	1	1	0	0
S2_3353671	G/A	G	A	GG	AA	2	3353671	1	1	0	0	1	1	0	0	1	1	1	1	-	1	0	0	0	1	-	1	0	0	-	1	0	0	1	0	0	1	1	1	0	1	1	1	0	1	1	1	0	0
S2_3397892	T/C	T	C	TT	CC	2	3397892	1	1	0	0	1	1	0	0	1	1	1	1	-	1	0	0	0	1	-	1	0	0	0	1	0	0	1	0	0	1	1	1	0	1	1	1	0	1	1	1	0	0
S2_3435794	C/A	C	A	CC	AA	2	3435794	1	1	0	0	1	1	0	0	1	1	1	1	-	1	0	0	0	1	-	1	0	-	0	1	0	0	1	0	0	1	1	1	0	1	1	1	0	1	1	1	0	0
S2_3435808	A/G	A	G	AA	GG	2	3435808	1	1	0	0	1	1	0	0	1	1	1	1	-	1	0	0	0	1	-	1	0	-	0	1	0	0	1	0	0	1	1	1	0	1	1	1	0	1	1	1	0	0
S2_3435815	C/T	C	T	CC	TT	2	3435815	1	1	0	0	1	1	0	0	1	1	1	1	-	1	0	0	0	1	-	1	0	-	0	1	0	0	1	0	0	1	1	1	0	1	1	1	0	1	1	1	0	0
S2_3440242	T/C	T	C	TT	CC	2	3440242	1	1	0	0	1	1	0	0	1	1	1	1	-	1	0	0	0	1	-	1	0	-	0	1	-	0	1	0	0	1	1	1	0	1	1	1	0	1	1	1	0	0
S2_3440251	A/T	A	T	AA	TT	2	3440251	1	1	0	0	1	1	0	0	1	1	1	1	-	1	0	0	0	1	-	1	0	-	0	1	-	0	1	0	0	1	1	1	0	1	1	1	0	1	1	1	0	0
S2_3440289	T/C	T	C	TT	CC	2	3440289	1	1	0	0	1	1	0	0	1	1	1	1	-	1	0	0	0	1	-	1	0	-	0	1	0	0	1	0	0	1	1	1	0	1	1	1	0	1	1	1	0	0
S2_3440376	T/C	T	C	TT	CC	2	3440376	1	1	0	0	1	1	0	0	1	1	1	1	-	1	0	0	0	1	-	1	0	-	0	1	0	0	1	0	0	1	1	1	0	1	1	1	0	1	1	1	0	0
S2_3440391	G/A	G	A	GG	AA	2	3440391	1	1	0	0	1	1	0	0	1	1	1	1	-	1	0	0	0	1	-	1	0	-	0	1	0	0	1	0	0	1	1	1	0	1	1	1	0	1	1	1	0	0
S2_3440409	T/C	T	C	TT	CC	2	3440409	1	1	0	0	1	1	0	0	1	1	1	1	-	1	0	0	0	1	-	1	0	-	0	1	0	0	1	0	0	1	1	1	0	1	1	1	0	1	1	1	0	0
S2_3442871	G/A	G	A	GG	AA	2	3442871	1	1	0	0	1	1	0	0	1	1	1	1	-	1	0	0	0	1	0	1	0	0	0	1	0	0	1	0	0	1	1	1	0	1	1	1	0	1	1	1	0	0
S2_3445595	C/T	C	T	CC	TT	2	3445595	1	1	0	0	1	1	0	0	1	1	1	1	-	1	0	0	0	1	0	1	0	0	0	1	0	0	1	0	0	1	1	1	0	1	1	1	0	1	1	1	0	0
S2_3453078	T/C	T	C	TT	CC	2	3453078	1	1	0	0	1	1	0	0	1	1	1	1	-	1	0	0	0	1	-	1	0	-	0	1	0	0	1	0	0	1	1	1	0	1	1	1	0	1	1	1	0	0
S2_3453307	A/G	A	G	AA	GG	2	3453307	1	1	0	0	1	1	0	0	1	1	1	1	-	1	0	0	0	1	1	1	0	-	0	1	0	0	1	0	0	1	1	1	0	1	1	1	0	1	1	1	0	0
S2_3466383	G/A	G	A	GG	AA	2	3466383	1	1	0	0	1	1	0	0	1	1	1	1	-	1	0	0	0	1	-	1	0	-	0	1	0	0	1	0	0	1	1	1	0	1	1	1	0	1	1	1	-	0
S2_3467916	T/A	T	A	TT	AA	2	3467916	1	1	0	0	1	1	0	0	1	1	1	1	-	1	0	0	0	1	-	1	0	-	0	1	0	0	1	0	0	1	1	1	0	1	1	1	0	1	1	1	-	0
S2_3468017	G/A	G	A	GG	AA	2	3468017	1	1	0	0	1	1	0	0	1	1	1	1	-	1	0	0	0	1	-	1	0	-	-	1	0	0	1	0	0	1	1	1	0	1	1	1	0	1	1	1	0	0
S2_3468045	C/T	C	T	CC	TT	2	3468045	1	1	0	0	1	1	0	0	1	1	1	1	-	1	0	0	0	1	-	1	0	-	-	1	0	0	1	0	0	1	1	1	0	1	1	1	0	1	1	1	0	0
S2_3629617	G/C	G	C	GG	CC	2	3629617	1	1	0	0	1	1	0	0	1	1	1	1	-	1	0	0	0	1	-	1	0	-	0	1	0	0	1	0	0	1	1	1	0	1	1	1	0	1	1	1	0	0
S2_3629618	A/G	A	G	AA	GG	2	3629618	1	1	0	0	1	1	0	0	1	1	1	1	-	1	0	0	0	1	-	1	0	-	0	1	0	0	1	0	0	1	1	1	0	1	1	1	0	1	1	1	0	0
S2_3629644	C/T	C	T	CC	TT	2	3629644	1	1	0	0	1	1	0	0	1	1	1	1	-	1	0	0	0	1	-	1	0	-	0	1	0	0	1	0	0	1	1	1	0	1	1	1	0	1	1	1	0	0
S2_3629721	C/T	C	T	CC	TT	2	3629721	1	1	0	0	1	1	0	0	1	1	1	1	-	1	0	0	0	1	0	1	0	-	0	1	0	0	1	0	0	1	1	1	0	1	1	1	0	1	1	1	0	0
S2_3654244	G/A	G	A	GG	AA	2	3654244	1	1	0	0	1	1	0	0	1	1	1	1	-	1	0	0	0	1	-	1	0	-	0	1	0	0	1	0	0	1	1	1	0	1	1	1	0	1	1	1	0	0
S2_3675001	C/T	C	T	CC	TT	2	3675001	1	1	0	0	1	1	0	0	1	1	1	1	-	1	-	0	0	1	-	1	0	0	0	1	0	0	1	0	0	1	1	1	0	1	1	1	0	1	1	1	0	0
S2_3675074	G/A	G	A	GG	AA	2	3675074	1	1	0	0	1	1	0	0	1	1	1	1	-	1	0	0	0	1	-	1	0	0	0	1	0	0	1	0	0	1	1	1	0	1	1	1	0	1	1	1	0	0
S2_3711573	G/C	G	C	GG	CC	2	3711573	1	1	0	0	1	1	0	0	1	1	1	1	-	1	0	0	0	1	0	1	0	-	0	1	0	0	1	0	0	1	1	1	0	1	1	1	0	1	1	1	0	0
S2_3745778	C/T	C	T	CC	TT	2	3745778	1	1	0	0	1	1	0	0	1	1	1	1	-	1	0	0	0	1	-	1	0	-	0	1	0	0	1	0	0	1	1	1	0	1	1	1	0	1	1	1	0	0
S2_3758607	A/C	A	C	AA	CC	2	3758607	1	1	0	0	1	1	0	0	1	1	1	1	-	1	0	0	0	1	-	1	0	0	0	1	0	0	1	0	0	1	1	1	0	1	1	1	0	1	1	1	0	0
S2_3770387	T/G	T	G	TT	GG	2	3770387	1	1	0	0	1	1	0	0	1	1	1	1	-	1	0	0	0	1	-	1	0	0	0	1	0	0	1	0	0	1	1	1	0	1	1	1	0	1	1	1	0	0
S2_3780393	G/C	G	C	GG	CC	2	3780393	1	1	0	0	1	1	0	0	1	1	1	1	-	1	-	0	0	1	1	1	0	-	0	1	0	0	1	0	0	-	1	1	0	1	1	1	0	1	1	1	0	0
S2_3795470	A/G	A	G	AA	GG	2	3795470	1	1	0	0	1	1	0	0	1	1	1	1	-	1	1	-	0	1	-	1	0	-	0	1	0	0	1	0	0	1	1	1	0	1	1	1	0	1	1	1	0	0
S2_3833021	A/G	A	G	AA	GG	2	3833021	1	1	0	0	1	1	0	0	1	1	1	1	-	1	1	-	0	1	0	1	0	-	0	1	0	0	1	0	0	1	1	1	0	1	1	1	0	1	1	1	0	0
S2_3833173	T/C	T	C	TT	CC	2	3833173	1	1	0	0	1	1	0	0	1	1	1	1	-	1	1	-	0	1	-	1	0	-	0	1	0	0	1	0	0	1	1	1	0	1	1	1	0	1	1	1	0	0
S2_3841107	T/A	T	A	TT	AA	2	3841107	1	1	0	0	1	1	0	0	1	1	1	1	-	1	1	-	0	1	0	1	0	0	0	1	0	0	1	0	0	1	1	1	0	1	1	1	0	1	1	1	0	0
S2_4518941	T/C	T	C	TT	CC	2	4518941	1	1	0	0	1	1	1	0	1	0	1	1	-	1	1	-	0	1	-	1	0	0	0	1	0	0	1	0	0	1	0	1	0	1	1	1	0	1	1	1	0	0
S2_4524456	T/G	T	G	TT	GG	2	4524456	1	1	0	0	1	1	1	0	1	0	1	1	-	1	1	-	0	1	1	1	0	0	0	1	0	0	1	0	0	1	0	1	0	1	1	1	0	1	1	1	0	0
S2_4529360	T/C	T	C	TT	CC	2	4529360	1	1	0	0	1	1	1	0	1	0	1	1	-	1	1	-	0	1	0	1	0	0	0	1	0	0	1	0	0	1	0	1	0	1	1	1	0	1	1	1	0	0
S2_4555032	T/C	T	C	TT	CC	2	4555032	1	1	0	0	1	1	1	0	1	0	1	1	-	1	1	-	0	1	0	1	0	-	0	1	0	0	1	0	0	1	0	1	0	1	1	1	0	1	1	1	0	0
S2_4555045	T/C	T	C	TT	CC	2	4555045	1	1	0	0	1	1	1	0	1	0	1	1	-	1	1	-	0	1	0	1	0	-	0	1	0	0	1	0	0	1	0	1	0	1	1	1	0	1	1	1	0	0
S2_4582931	T/G	T	G	TT	GG	2	4582931	1	1	0	0	1	1	1	0	1	0	1	1	-	1	1	-	0	1	-	1	0	-	0	1	0	0	1	0	0	1	0	1	0	1	1	1	0	1	-	1	0	0
S2_4593550	A/T	A	T	AA	TT	2	4593550	1	1	0	0	1	1	1	0	1	0	1	1	-	1	1	-	0	1	0	1	0	0	0	1	0	0	1	0	0	1	0	1	0	1	1	1	0	1	1	1	0	0
S2_4728676	A/G	A	G	AA	GG	2	4728676	1	1	0	0	1	1	1	0	1	0	1	1	-	1	1	-	0	1	0	1	0	1	0	1	-	0	1	0	0	1	0	1	0	1	1	1	0	1	1	1	0	0
S2_4843904	A/G	A	G	AA	GG	2	4843904	1	1	0	0	1	1	1	0	1	0	1	1	-	1	1	1	0	1	1	1	0	1	0	0	1	0	0	0	0	1	0	1	0	1	1	1	0	1	1	1	0	0
S2_4848754	A/G	A	G	AA	GG	2	4848754	1	1	0	0	1	1	1	0	1	0	1	1	-	1	1	1	0	1	1	1	0	1	0	0	1	0	0	0	0	1	0	1	0	1	1	1	0	1	1	1	0	0
S2_4852737	A/C	A	C	AA	CC	2	4852737	1	1	0	0	1	1	1	0	1	0	1	1	-	1	1	1	0	1	1	1	0	1	-	0	1	0	0	0	0	1	0	1	0	1	-	1	0	1	1	1	0	0
S2_4999168	G/A	G	A	GG	AA	2	4999168	1	1	0	0	0	1	1	0	1	0	1	1	-	1	1	1	0	1	1	1	0	-	0	0	1	0	0	0	0	1	0	1	0	1	1	1	0	1	1	1	0	0
S2_5064029	T/C	T	C	TT	CC	2	5064029	1	1	0	0	0	1	1	0	1	0	1	1	-	1	1	1	0	1	1	1	0	0	0	0	1	0	0	0	0	1	0	1	0	1	1	1	0	1	1	1	0	0
S2_5073582	A/T	A	T	AA	TT	2	5073582	1	1	0	0	0	1	1	0	1	0	1	1	-	1	1	1	0	1	1	1	0	0	0	0	1	0	0	0	0	1	0	1	0	1	1	1	0	1	1	1	0	0
S2_5151383	G/A	G	A	GG	AA	2	5151383	1	1	0	0	0	1	1	0	1	0	1	1	-	1	1	1	0	1	1	1	0	-	0	0	1	0	0	0	0	1	0	1	0	1	1	1	0	1	1	1	0	0
S2_5294696	C/G	C	G	CC	GG	2	5294696	1	1	0	0	0	1	1	0	1	0	1	1	-	1	1	1	0	1	1	1	0	-	0	0	1	0	0	0	0	1	0	1	0	1	1	1	0	1	1	1	0	0
S2_5300169	G/C	G	C	GG	CC	2	5300169	1	1	0	0	0	1	1	0	1	0	1	1	-	1	1	1	0	1	1	1	0	0	0	0	1	0	0	0	0	1	0	1	0	1	1	1	0	1	1	1	-	0
S2_5300999	A/G	A	G	AA	GG	2	5300999	1	1	0	0	0	1	1	0	1	0	1	1	-	1	1	1	0	1	1	1	0	-	0	0	1	0	0	0	0	1	0	1	0	1	1	1	0	1	1	1	0	0
S2_5565699	T/G	T	G	TT	GG	2	5565699	1	1	0	0	0	1	1	0	1	0	1	1	-	1	1	1	0	1	1	1	0	-	0	0	1	0	0	0	0	-	0	0	0	1	1	1	0	1	1	1	0	0
S2_5626078	G/A	G	A	GG	AA	2	5626078	1	1	0	0	0	1	1	0	1	0	1	1	-	1	1	1	0	1	1	1	0	-	0	0	1	0	0	0	0	1	0	0	0	1	1	1	0	1	1	1	0	0
S2_5626140	G/A	G	A	GG	AA	2	5626140	1	1	0	0	0	1	1	0	1	0	1	1	-	1	-	1	0	1	1	1	0	-	0	0	1	0	0	0	0	1	0	0	0	1	1	1	0	1	1	1	0	0
S2_5636490	C/A	C	A	CC	AA	2	5636490	1	1	0	0	0	1	1	0	1	0	1	1	-	1	1	1	0	1	1	1	0	-	0	0	1	0	0	0	0	1	0	0	0	1	1	1	0	1	1	1	0	0
S2_5636505	A/G	A	G	AA	GG	2	5636505	1	1	0	0	0	1	1	0	1	0	1	1	-	1	1	1	0	1	1	1	0	-	0	0	1	0	0	0	0	1	0	0	0	1	1	1	0	1	1	1	0	0
S2_5646179	G/C	G	C	GG	CC	2	5646179	1	1	0	0	-	1	1	-	1	0	1	1	-	1	1	1	0	1	1	1	0	-	0	0	1	0	0	0	0	1	0	0	0	1	1	1	0	1	1	1	0	0
S2_5646212	A/T	A	T	AA	TT	2	5646212	1	1	0	0	-	1	1	-	1	0	1	1	-	1	1	1	0	1	1	1	0	-	0	0	1	0	0	0	0	1	0	0	0	1	1	1	0	1	1	1	0	0
S2_5766075	G/T	G	T	GG	TT	2	5766075	1	1	0	0	1	1	1	1	1	0	1	1	-	1	1	1	0	0	1	1	0	-	-	0	1	0	0	0	0	1	0	0	0	1	1	0	0	1	1	1	0	0
S2_5766188	C/T	T	C	TT	CC	2	5766188	1	1	0	0	1	1	1	1	1	0	1	1	-	1	1	1	0	0	-	1	-	-	0	0	1	0	0	0	0	1	0	0	0	1	1	0	0	1	1	1	0	0
S2_5766205	G/A	A	G	AA	GG	2	5766205	1	1	0	0	1	1	1	1	1	0	1	1	-	1	1	1	0	0	-	1	-	-	0	0	1	0	0	0	0	1	0	0	0	1	1	0	0	1	1	1	0	0
S2_5779130	A/G	A	G	AA	GG	2	5779130	1	1	0	0	1	1	1	1	1	0	1	1	-	1	1	1	0	0	-	1	0	-	0	0	1	0	0	0	0	1	0	0	0	1	1	0	0	1	1	1	0	0
S2_5779220	A/G	A	G	AA	GG	2	5779220	1	1	0	0	1	1	1	1	1	0	1	1	-	1	1	1	0	0	-	1	0	0	0	0	1	0	0	0	0	1	0	0	0	1	1	0	0	1	1	1	0	0
S2_5781462	A/G	A	G	AA	GG	2	5781462	1	1	0	0	1	1	1	1	1	0	1	1	-	1	1	1	-	0	-	1	0	1	0	0	1	0	0	0	0	1	0	0	0	1	1	0	0	1	1	1	0	0
S2_5781889	T/G	T	G	TT	GG	2	5781889	1	1	0	0	1	1	1	1	1	0	1	1	-	1	1	1	0	0	0	1	0	0	0	0	1	0	0	0	0	1	0	0	0	1	1	0	0	1	1	1	0	0
S2_5792829	T/C	T	C	TT	CC	2	5792829	1	1	0	0	1	1	1	1	1	0	1	1	-	1	1	1	0	0	1	1	0	-	0	0	1	0	0	0	0	1	0	0	0	1	1	0	0	1	1	1	0	0
S2_5799659	G/A	G	A	GG	AA	2	5799659	1	1	0	0	1	1	1	1	1	0	1	1	-	1	1	1	0	0	-	1	0	0	0	0	1	0	0	0	0	1	0	0	0	1	1	0	0	1	1	1	0	0
S2_5873770	A/G	A	G	AA	GG	2	5873770	1	1	0	0	1	1	1	1	1	0	1	1	-	1	1	1	0	0	-	1	0	0	0	0	-	0	0	0	0	1	0	0	0	1	1	0	0	1	1	1	0	0
S2_6091581	T/A	T	A	TT	AA	2	6091581	1	1	0	0	1	1	1	1	1	0	1	1	-	1	1	1	0	0	-	1	0	-	1	0	-	0	0	0	0	1	0	0	0	1	1	0	0	1	1	1	0	-
S2_6114167	A/G	A	G	AA	GG	2	6114167	1	1	0	0	1	1	1	1	1	0	1	1	-	1	1	-	0	0	-	1	0	0	1	0	1	0	0	0	0	1	0	0	0	1	1	0	0	1	-	1	0	-
S2_6119620	A/G	A	G	AA	GG	2	6119620	1	1	0	0	1	1	1	1	1	0	1	1	0	1	1	1	0	0	1	1	0	0	1	0	-	0	0	0	0	1	0	0	0	1	1	0	0	1	-	1	0	-
S2_6119627	T/G	T	G	TT	GG	2	6119627	1	1	0	0	1	1	1	1	1	0	1	1	-	1	1	1	0	0	1	1	0	-	1	0	-	0	0	0	0	1	0	0	0	1	1	0	0	1	-	1	0	-
S2_6458647	A/G	A	G	AA	GG	2	6458647	1	1	0	0	1	1	1	1	1	0	1	1	-	1	1	1	0	0	-	1	0	-	1	0	1	0	0	0	0	1	0	0	0	1	1	0	0	1	-	1	1	1
S2_6519480	G/A	G	A	GG	AA	2	6519480	1	1	0	0	1	1	1	1	1	0	1	1	-	1	1	1	-	0	-	1	0	-	1	0	-	0	0	0	0	1	0	0	0	1	1	0	0	1	-	1	1	1
S2_6532365	C/T	C	T	CC	TT	2	6532365	1	1	0	0	1	1	1	1	1	0	1	1	-	1	1	1	0	0	-	1	0	-	1	0	-	0	0	0	0	1	0	0	0	1	1	0	0	1	-	1	1	1
S2_6533305	G/A	G	A	GG	AA	2	6533305	1	1	0	0	1	1	1	1	1	0	1	1	-	1	1	1	0	0	-	1	0	0	1	0	-	0	0	0	0	1	0	0	0	1	1	0	0	1	-	1	1	1
S2_6533313	A/C	A	C	AA	CC	2	6533313	1	1	0	0	1	1	1	1	1	0	1	1	-	1	1	1	0	0	-	1	0	0	1	0	-	0	0	0	0	1	0	0	0	1	1	0	0	1	-	1	1	1
S2_6829728	C/T	C	T	CC	TT	2	6829728	1	1	0	0	1	-	1	1	1	0	1	1	-	1	1	1	1	0	-	1	0	0	1	0	1	0	0	0	0	1	0	0	0	1	1	0	0	1	1	1	0	-
S2_6846574	G/A	G	A	GG	AA	2	6846574	1	1	0	0	1	1	1	1	1	0	1	1	-	1	1	1	1	0	-	1	0	-	1	0	-	0	0	0	0	1	0	0	0	1	1	0	0	1	-	1	0	-
S2_6846611	A/G	A	G	AA	GG	2	6846611	1	1	0	0	1	1	1	1	1	0	1	1	-	1	1	1	1	0	-	1	0	0	1	0	-	0	0	0	0	1	0	0	0	1	1	0	0	1	-	1	0	-
S2_6852058	C/A	C	A	CC	AA	2	6852058	1	1	0	0	1	1	1	1	1	0	1	1	-	1	1	1	1	0	1	1	0	0	1	0	-	0	0	0	0	1	0	0	0	1	1	0	0	1	-	1	0	-
S2_6970262	T/C	T	C	TT	CC	2	6970262	1	1	0	0	1	1	1	1	1	0	1	1	-	1	1	1	1	0	-	1	0	0	1	0	-	0	0	0	0	1	0	0	0	1	1	0	0	1	-	1	0	-
S2_6996659	T/G	T	G	TT	GG	2	6996659	1	1	0	0	1	1	1	1	1	0	1	1	-	1	1	1	1	0	-	1	0	-	1	0	-	0	0	0	0	1	0	0	0	1	1	0	0	1	-	1	0	-
S2_7027678	C/T	C	T	CC	TT	2	7027678	1	1	0	0	1	1	1	1	1	0	1	1	-	1	1	1	1	0	-	1	0	-	1	0	-	0	0	0	0	1	0	0	0	1	1	0	0	1	-	1	0	-
S2_7034796	C/A	C	A	CC	AA	2	7034796	1	1	0	0	1	1	1	1	1	0	1	1	-	1	1	1	1	0	-	1	0	-	1	0	-	0	0	0	0	1	0	0	0	1	1	0	0	1	-	1	0	-
S2_7073121	C/T	C	T	CC	TT	2	7073121	1	1	0	0	1	1	1	1	1	0	1	1	-	1	1	1	1	0	1	1	0	0	1	0	-	0	0	0	0	1	0	0	0	1	1	0	0	1	-	1	0	1
S2_7260735	A/C	A	C	AA	CC	2	7260735	1	1	0	0	1	1	1	1	1	0	1	1	-	1	1	1	1	0	-	1	0	0	1	0	-	0	0	0	0	1	0	0	0	1	1	0	0	1	1	1	0	-
S2_7293146	C/G	C	G	CC	GG	2	7293146	1	1	0	0	1	1	1	1	1	0	1	1	-	1	1	1	1	0	-	1	0	-	1	0	-	0	0	0	0	1	0	0	0	1	1	0	0	1	-	1	0	-
S2_7658959	C/G	C	G	CC	GG	2	7658959	1	1	0	0	1	1	1	1	1	0	1	1	-	1	1	1	1	0	-	1	0	0	1	0	-	0	0	0	0	1	0	1	0	1	1	0	0	1	-	1	0	0
S2_9182183	T/C	T	C	TT	CC	2	9182183	1	1	0	0	1	1	0	1	1	1	1	1	-	1	0	0	1	-	-	1	0	0	1	0	-	0	0	0	0	1	1	1	0	1	1	0	0	1	0	1	0	0
S2_9336772	T/C	T	C	TT	CC	2	9336772	1	1	0	0	1	1	0	1	1	1	1	1	-	1	0	-	1	0	0	1	0	-	1	0	1	0	0	0	0	1	1	1	0	1	1	0	0	1	0	0	0	0
S2_9340397	G/C	G	C	GG	CC	2	9340397	1	1	0	0	1	1	0	1	1	1	-	1	-	1	0	-	1	0	-	1	0	0	1	0	-	0	0	0	0	1	1	1	0	1	1	0	0	1	0	0	0	0
S2_9341382	G/A	G	A	GG	AA	2	9341382	1	1	0	0	1	1	0	1	1	1	-	1	-	1	0	-	1	0	-	1	0	-	1	0	-	0	0	0	0	1	1	1	0	1	1	0	0	1	0	0	0	0
S2_9357297	T/C	T	C	TT	CC	2	9357297	1	1	0	0	1	1	0	1	1	1	1	1	-	1	0	-	1	0	-	1	0	-	1	0	-	0	0	0	0	1	1	1	0	1	1	0	0	1	0	0	0	0
S2_9362702	T/C	T	C	TT	CC	2	9362702	1	1	0	0	1	1	0	1	1	1	0	1	-	1	0	-	1	0	-	1	0	0	1	0	0	0	0	0	0	1	1	1	0	1	1	0	0	1	0	0	0	0
S2_9362716	A/G	A	G	AA	GG	2	9362716	1	1	0	0	1	1	0	1	1	1	-	1	-	1	0	-	1	0	-	1	0	0	1	0	-	0	0	0	0	1	1	1	0	1	1	0	0	1	0	0	0	0
S2_9368615	G/C	G	C	GG	CC	2	9368615	1	1	0	0	1	1	0	1	1	1	-	1	-	1	0	-	1	0	-	1	-	0	1	0	-	0	0	0	0	1	1	1	0	1	1	0	0	1	0	0	0	0
S2_9495386	T/C	T	C	TT	CC	2	9495386	1	1	0	0	1	1	0	1	1	1	-	1	-	1	0	-	1	0	-	1	0	-	1	0	-	0	0	0	0	1	1	1	0	1	1	0	0	1	0	0	0	0
S2_9538001	T/C	T	C	TT	CC	2	9538001	1	1	0	0	1	1	0	1	1	1	-	-	-	1	0	-	1	0	0	1	0	-	1	0	-	0	0	0	0	1	1	1	0	1	1	0	0	1	0	0	0	0
S2_9538006	T/C	T	C	TT	CC	2	9538006	1	1	0	0	1	1	0	1	1	1	-	-	-	1	0	-	1	0	0	1	0	-	1	0	-	0	0	0	0	1	1	1	0	1	1	0	0	1	0	0	0	0
S2_9538046	G/C	G	C	GG	CC	2	9538046	1	1	0	0	1	1	0	1	1	1	-	-	-	1	0	-	1	0	0	1	0	-	1	0	-	0	0	0	0	1	1	1	0	1	1	0	0	1	0	0	0	0
S2_9538175	T/C	T	C	TT	CC	2	9538175	1	1	0	0	1	1	0	1	1	1	-	1	-	1	0	-	1	0	0	1	0	-	1	0	-	0	0	0	0	1	1	1	0	1	1	0	0	1	0	0	0	0
S2_9549993	G/T	G	T	GG	TT	2	9549993	1	1	0	0	1	1	0	1	1	1	-	1	-	1	0	-	1	0	-	1	0	-	1	0	-	0	0	0	0	1	1	1	0	1	1	0	0	1	0	0	0	0
S2_9603915	A/C	A	C	AA	CC	2	9603915	1	1	0	0	1	1	0	1	1	1	-	1	0	1	0	-	1	0	-	1	0	-	1	0	1	0	0	0	0	1	1	1	0	1	1	0	0	1	0	0	0	0
S2_9613041	A/G	A	G	AA	GG	2	9613041	1	1	0	0	1	1	0	1	1	1	-	1	-	1	-	-	1	0	-	1	0	-	1	0	-	0	0	0	0	1	1	1	0	1	1	0	0	1	0	0	0	0
S2_9623238	A/G	A	G	AA	GG	2	9623238	1	1	0	0	1	1	0	1	1	1	-	1	-	1	0	-	1	0	-	1	0	0	1	0	-	0	0	0	0	1	1	1	0	1	1	0	0	1	0	0	0	0
S2_9667709	T/C	T	C	TT	CC	2	9667709	1	1	0	0	1	1	0	1	1	1	1	1	-	1	0	-	1	0	0	1	0	0	1	0	1	0	0	0	0	1	1	1	0	1	1	0	0	1	0	0	0	0
S2_9680432	C/A	C	A	CC	AA	2	9680432	1	1	0	0	1	1	0	1	1	1	-	1	-	1	0	-	1	0	0	1	0	0	1	0	-	0	0	0	0	1	1	1	0	1	1	0	0	1	0	0	0	0
S2_9785094	T/A	T	A	TT	AA	2	9785094	1	1	0	0	1	1	0	1	1	1	-	1	-	1	0	-	1	0	0	1	0	0	1	0	-	0	0	0	0	1	1	1	0	1	1	0	0	1	0	0	0	0
S2_9793670	C/A	C	A	CC	AA	2	9793670	1	1	0	0	1	1	0	1	1	1	1	1	-	1	0	0	1	0	-	1	0	-	1	0	1	0	0	0	0	1	1	1	0	1	1	0	0	1	0	0	0	0
S2_9793683	A/T	A	T	AA	TT	2	9793683	1	1	0	0	1	1	0	1	1	1	1	1	-	1	0	0	1	0	-	1	0	-	1	0	1	0	0	0	0	1	1	1	0	1	1	0	0	1	0	0	0	0
S2_9793713	A/G	A	G	AA	GG	2	9793713	1	1	0	0	1	1	0	1	1	1	1	1	-	1	0	0	1	0	-	1	0	-	1	0	1	0	0	0	0	1	1	1	0	1	1	0	0	1	0	0	0	0
S2_9810695	G/A	G	A	GG	AA	2	9810695	1	1	0	0	1	1	0	1	1	1	-	1	-	1	0	-	1	0	-	1	0	-	1	0	-	0	0	0	0	1	1	1	0	1	1	0	0	1	0	0	0	0
S2_9812608	G/A	G	A	GG	AA	2	9812608	1	1	0	0	1	1	0	1	1	1	-	1	-	1	0	-	1	0	-	1	0	0	1	0	-	0	0	0	0	1	1	1	0	1	1	0	0	1	0	0	0	0
S2_9812624	G/A	G	A	GG	AA	2	9812624	1	1	0	0	1	1	0	1	1	1	-	1	-	1	0	-	1	0	-	1	0	0	1	0	-	0	0	0	0	1	1	1	0	1	1	0	0	1	0	0	0	0
S2_9812779	C/T	C	T	CC	TT	2	9812779	1	1	0	0	1	1	0	1	1	1	-	1	-	1	0	-	1	0	-	1	0	0	1	0	-	0	0	0	0	1	1	1	0	1	1	0	0	1	0	0	0	0
S2_9812995	A/T	A	T	AA	TT	2	9812995	1	1	0	0	1	1	0	1	1	1	1	1	-	1	0	-	1	0	0	1	0	-	1	0	-	0	0	0	0	1	1	1	0	1	1	0	0	1	0	0	0	0
S2_9817204	C/A	C	A	CC	AA	2	9817204	1	1	0	0	1	1	0	1	1	1	-	1	-	1	0	0	1	0	-	1	0	-	1	0	-	0	0	0	0	1	1	1	0	1	1	0	0	1	0	0	0	0
S2_9874238	A/T	A	T	AA	TT	2	9874238	1	1	0	0	1	1	0	1	1	1	1	-	-	1	0	-	1	0	-	1	0	0	1	0	1	0	0	0	0	1	1	1	0	1	1	0	0	1	0	0	0	0
S2_9891554	T/C	T	C	TT	CC	2	9891554	1	1	0	0	1	1	0	1	1	1	1	1	-	1	0	-	1	0	0	1	0	-	1	0	1	0	0	0	0	1	1	1	0	1	1	0	0	1	0	0	0	0
S2_9903121	T/G	T	G	TT	GG	2	9903121	1	1	0	0	1	1	0	1	1	1	1	1	-	1	0	-	1	0	0	1	0	-	1	0	-	0	0	0	0	1	1	1	0	1	1	0	0	1	0	0	0	0
S2_9903123	C/A	C	A	CC	AA	2	9903123	1	1	0	0	1	1	0	1	1	1	1	1	-	1	0	-	1	0	0	1	0	-	1	0	-	0	0	0	0	1	1	1	0	1	1	0	0	1	0	0	0	0
S2_9903791	A/G	A	G	AA	GG	2	9903791	1	1	0	0	1	1	0	1	1	1	-	1	-	1	0	0	1	0	0	1	0	-	1	0	1	0	0	0	0	1	1	1	0	1	1	0	0	1	0	0	0	0
S2_9911752	A/G	A	G	AA	GG	2	9911752	1	1	0	0	1	1	0	1	1	1	-	0	-	1	0	1	1	0	-	1	0	-	1	0	-	0	0	0	0	1	1	0	0	1	1	0	0	1	0	0	0	0
S2_9948664	C/T	C	T	CC	TT	2	9948664	1	1	0	0	1	1	0	1	1	1	-	0	-	1	0	-	1	0	-	1	0	0	1	0	-	0	0	0	0	1	1	0	0	1	1	0	0	1	0	0	0	0
S2_9963892	G/A	G	A	GG	AA	2	9963892	1	1	0	0	1	1	0	1	1	1	1	0	-	1	0	1	-	0	1	1	0	0	1	0	-	0	0	0	0	1	1	0	0	1	1	0	0	1	0	0	0	0
S2_9967597	G/A	G	A	GG	AA	2	9967597	1	1	0	0	1	1	0	1	1	1	1	0	-	1	0	-	1	0	0	1	0	-	1	0	-	0	0	0	0	1	1	0	0	1	1	0	0	1	0	0	0	0
S2_10023440	G/A	G	A	GG	AA	2	10023440	1	1	0	0	1	1	0	0	1	1	1	0	-	1	0	0	1	0	0	1	0	0	1	0	1	0	0	0	0	1	1	0	0	1	1	0	0	1	0	0	0	0
S2_10031798	T/G	T	G	TT	GG	2	10031798	1	1	0	0	1	1	0	0	1	1	1	0	-	1	0	-	1	0	0	1	0	0	1	0	1	0	0	0	0	1	1	0	0	1	1	0	0	1	0	0	0	0
S2_10031901	G/A	G	A	GG	AA	2	10031901	1	1	0	0	1	1	0	0	1	1	1	0	-	1	0	-	1	0	0	1	0	0	1	0	-	0	0	0	0	1	1	0	0	1	1	0	0	1	0	0	0	0
S2_10713423	C/T	C	T	CC	TT	2	10713423	1	1	0	0	1	1	0	0	1	1	-	0	-	1	0	0	1	0	-	1	0	0	1	0	0	0	0	0	0	1	1	0	0	1	1	0	0	1	0	1	0	-
S2_10713438	C/T	C	T	CC	TT	2	10713438	1	1	0	0	1	1	0	0	1	1	-	0	-	1	0	0	1	0	-	1	0	0	1	0	0	0	0	0	0	1	1	0	0	1	1	0	0	1	0	1	0	-
S2_10717760	A/G	A	G	AA	GG	2	10717760	1	1	0	0	1	1	0	0	1	1	-	0	-	1	0	-	1	0	0	1	0	-	1	0	-	0	0	0	0	1	1	0	0	1	1	0	0	1	0	1	0	0
S2_10720875	C/T	T	C	TT	CC	2	10720875	1	1	0	0	1	1	0	0	1	1	1	0	1	1	0	-	1	0	0	1	0	-	1	0	-	0	0	0	0	1	1	0	0	1	1	0	0	1	0	1	0	1
S2_10720885	C/A	A	C	AA	CC	2	10720885	1	1	0	0	1	1	0	0	1	1	1	0	1	1	0	-	1	0	0	1	0	-	1	0	-	0	0	0	0	1	1	0	0	1	1	0	0	1	0	1	0	1
S2_10734957	T/C	T	C	TT	CC	2	10734957	1	1	0	0	1	1	0	0	1	1	-	0	-	1	0	-	1	0	-	1	0	-	1	0	0	0	0	0	0	1	1	0	0	1	1	0	0	1	0	1	0	-
S2_10921199	C/A	A	C	AA	CC	2	10921199	1	1	0	0	1	1	0	0	1	1	1	0	-	1	0	-	1	0	-	1	1	-	1	0	-	0	0	0	0	1	1	0	0	1	1	0	0	1	0	1	0	0
S2_10970809	T/C	C	T	CC	TT	2	10970809	1	1	0	0	1	1	0	0	1	1	0	0	-	1	0	-	1	0	0	1	1	0	1	0	-	0	0	0	0	1	1	0	0	1	1	0	0	1	0	1	0	-
S2_11046859	A/G	A	G	AA	GG	2	11046859	1	1	0	0	0	0	1	1	0	0	1	1	-	0	1	-	0	1	1	0	0	-	0	1	0	-	1	1	1	0	0	1	1	0	0	1	1	0	1	0	1	-
S2_11046863	G/T	G	T	GG	TT	2	11046863	1	1	0	0	0	0	1	1	0	0	1	1	-	0	1	-	0	1	1	0	0	-	0	1	0	-	1	1	1	0	0	1	1	0	0	1	1	0	1	0	1	-
S2_11408520	T/G	T	G	TT	GG	2	11408520	1	1	0	0	1	1	0	0	1	1	0	0	-	1	0	-	1	0	0	1	1	-	1	0	1	0	0	0	0	1	1	0	0	1	1	0	0	1	0	1	0	0
S2_11408549	A/G	G	A	GG	AA	2	11408549	1	1	0	0	1	1	0	0	1	1	0	0	-	1	0	-	1	0	0	1	1	1	1	0	1	0	0	0	0	1	1	0	0	1	1	0	0	1	0	1	0	0
S2_11526677	T/C	C	T	CC	TT	2	11526677	1	1	0	0	1	1	0	0	1	1	0	0	-	1	0	-	1	0	0	1	1	-	1	0	1	0	0	0	0	1	1	0	0	1	1	0	0	1	0	1	0	-
S2_11531957	A/G	A	G	AA	GG	2	11531957	1	1	0	0	1	1	0	0	1	1	0	0	-	1	0	-	1	0	-	1	1	0	1	0	1	0	0	0	0	1	1	0	0	1	1	0	0	1	0	1	0	1
S2_11532608	A/G	A	G	AA	GG	2	11532608	1	1	0	0	1	1	0	0	1	1	0	0	-	1	0	-	1	0	-	1	1	-	1	0	1	0	0	0	0	1	1	0	0	1	1	0	0	1	0	1	0	-
S2_14201381	A/G	A	G	AA	GG	2	14201381	1	1	0	0	0	0	0	0	0	-	0	0	-	0	0	0	0	0	0	0	0	0	0	0	0	0	0	0	0	-	-	0	0	-	0	-	0	-	0	0	0	0
S2_15827716	C/T	C	T	CC	TT	2	15827716	1	1	0	0	0	0	1	1	0	0	1	0	-	1	0	-	0	1	1	0	1	0	0	-	0	0	1	0	0	1	0	0	1	0	0	1	1	0	1	0	0	0
S2_17239228	A/G	A	G	AA	GG	2	17239228	1	1	0	0	1	1	0	0	1	1	1	0	1	1	0	-	1	0	-	1	1	-	1	0	0	0	0	0	0	1	1	0	0	1	1	0	0	1	0	1	0	0
S2_17239231	T/C	T	C	TT	CC	2	17239231	1	1	0	0	1	1	0	0	1	1	1	0	1	1	0	-	1	0	-	1	1	-	1	0	0	0	0	0	0	1	1	0	0	1	1	0	0	1	0	1	0	0
S2_17239232	A/C	A	C	AA	CC	2	17239232	1	1	0	0	1	1	0	0	1	1	1	0	1	1	0	-	1	0	-	1	1	-	1	0	0	0	0	0	0	1	1	0	0	1	1	0	0	1	0	1	0	0
S2_17239261	T/C	T	C	TT	CC	2	17239261	1	1	0	0	1	1	0	0	1	1	1	0	1	1	0	0	1	0	-	1	1	-	1	0	0	0	0	0	0	1	1	0	0	1	1	0	0	1	0	1	0	0
S2_17239533	T/C	T	C	TT	CC	2	17239533	1	1	0	0	1	1	0	0	1	1	1	0	1	1	0	1	1	0	-	1	1	-	1	-	0	0	0	0	0	1	1	0	0	1	1	0	0	1	0	1	0	0
S2_17257898	G/C	G	C	GG	CC	2	17257898	1	1	0	0	1	1	0	0	1	1	1	0	1	1	0	-	1	0	0	1	1	0	1	1	0	0	0	0	0	1	1	0	0	1	1	0	0	1	0	1	-	0
S2_17312925	C/T	C	T	CC	TT	2	17312925	1	1	0	0	1	1	0	0	1	1	1	0	1	1	0	-	1	0	-	1	1	-	1	-	0	0	0	0	0	1	1	0	0	1	1	0	0	1	0	1	0	0
S2_17315170	A/G	A	G	AA	GG	2	17315170	1	1	0	0	1	1	0	0	1	1	1	0	1	1	0	-	1	0	0	1	1	-	1	-	0	0	0	0	0	1	1	0	0	1	1	0	0	1	0	1	0	0
S2_17315195	C/T	C	T	CC	TT	2	17315195	1	1	0	0	1	1	0	0	1	1	1	0	1	1	0	-	1	0	0	1	1	-	1	-	0	0	0	0	0	1	1	0	0	1	1	0	0	1	0	1	0	0
S2_17315216	T/C	T	C	TT	CC	2	17315216	1	1	0	0	1	1	0	0	1	1	1	0	1	1	0	-	1	0	0	1	1	-	1	-	0	0	0	0	0	1	1	0	0	1	1	0	0	1	0	1	0	0
S2_17357055	A/C	A	C	AA	CC	2	17357055	1	1	0	0	1	1	0	0	1	1	1	0	1	1	0	-	1	0	-	1	1	-	1	-	0	0	0	0	0	1	1	0	0	1	-	0	0	1	0	1	0	0
S2_17437055	C/T	C	T	CC	TT	2	17437055	1	1	0	0	1	1	0	0	1	1	1	0	1	1	0	-	1	0	0	1	1	0	1	-	0	0	0	0	0	1	1	0	0	1	1	0	0	1	0	1	0	0
S2_17437165	C/T	C	T	CC	TT	2	17437165	1	1	0	0	1	1	0	0	1	1	1	0	1	1	0	-	1	0	-	1	1	-	1	-	0	0	0	0	0	1	1	0	0	1	1	0	0	1	0	1	0	0
S2_17497826	T/G	T	G	TT	GG	2	17497826	1	1	0	0	1	1	0	0	1	1	1	0	1	1	0	-	1	0	-	1	1	-	1	-	0	0	0	0	0	1	1	0	0	1	1	0	0	1	0	1	0	0
S2_17564937	A/T	A	T	AA	TT	2	17564937	1	1	0	0	1	1	0	0	1	1	1	0	1	1	0	-	1	0	-	1	1	-	1	-	0	0	0	0	0	1	1	0	0	1	1	0	0	1	0	1	0	0
S2_17565022	A/G	A	G	AA	GG	2	17565022	1	1	0	0	1	-	0	0	1	1	1	0	1	1	0	-	1	0	-	1	1	-	1	-	0	0	0	0	0	1	1	0	0	1	1	0	0	1	0	1	0	0
S2_17653012	T/C	C	T	CC	TT	2	17653012	1	1	0	0	1	1	0	0	1	1	1	0	1	1	0	-	1	0	-	1	1	-	1	-	-	0	0	0	0	1	1	0	0	1	1	0	0	1	0	1	0	0
S2_17654458	C/T	C	T	CC	TT	2	17654458	1	1	0	0	1	1	0	0	1	1	1	0	1	1	0	-	1	0	-	1	1	-	1	0	0	0	0	0	0	1	1	0	0	1	1	0	0	1	0	1	0	0
S2_17655470	T/G	T	G	TT	GG	2	17655470	1	1	0	0	1	1	0	0	1	1	1	0	1	1	0	-	1	0	-	1	1	0	1	-	0	0	0	0	0	1	1	0	0	1	1	0	0	1	0	1	-	0
S2_17655719	A/G	A	G	AA	GG	2	17655719	1	1	0	0	1	1	0	0	1	1	1	0	1	1	0	-	1	0	-	1	1	-	1	-	0	0	0	0	0	1	1	0	0	1	1	0	0	1	0	1	0	0
S2_17655848	G/A	G	A	GG	AA	2	17655848	1	1	0	0	1	1	0	0	1	1	1	0	1	1	0	-	1	0	-	1	1	0	1	-	0	0	0	0	0	1	1	0	0	1	1	0	0	1	0	1	0	0
S2_17656246	T/C	T	C	TT	CC	2	17656246	1	1	0	0	1	1	0	0	1	1	1	0	1	1	0	-	1	0	-	1	1	-	1	-	0	0	0	0	0	1	1	0	0	1	1	0	0	1	0	1	0	0
S2_17663253	A/G	A	G	AA	GG	2	17663253	1	1	0	0	1	1	0	0	1	1	1	0	1	1	0	-	1	0	0	1	1	0	1	-	0	0	0	0	0	1	1	0	0	1	1	0	0	1	0	1	0	0
S2_17664217	C/T	C	T	CC	TT	2	17664217	1	1	0	0	1	1	0	0	1	1	1	0	1	1	0	-	1	0	-	1	1	0	1	-	0	0	0	0	0	1	1	0	0	1	1	0	0	1	0	1	0	0
S2_17664219	G/C	G	C	GG	CC	2	17664219	1	1	0	0	1	1	0	0	1	1	1	0	1	1	0	-	1	0	-	1	1	0	1	-	0	0	0	0	0	1	1	0	0	1	1	0	0	1	0	1	0	0
S2_17664220	T/G	T	G	TT	GG	2	17664220	1	1	0	0	1	1	0	0	1	1	1	0	1	1	0	-	1	0	-	1	1	0	1	-	0	0	0	0	0	1	1	0	0	1	1	0	0	1	0	1	0	0
S2_17664221	G/A	G	A	GG	AA	2	17664221	1	1	0	0	1	1	0	0	1	1	1	0	1	1	0	-	1	0	-	1	1	0	1	-	0	0	0	0	0	1	1	0	0	1	1	0	0	1	0	1	0	0
S2_17664260	A/C	A	C	AA	CC	2	17664260	1	1	0	0	1	1	0	0	1	1	1	0	1	1	0	-	1	0	-	1	1	0	1	-	0	0	0	0	0	1	1	0	0	1	1	0	0	1	0	1	0	0
S2_17664333	A/G	A	G	AA	GG	2	17664333	1	1	0	0	1	1	0	0	1	1	1	0	1	1	0	1	1	0	-	1	1	-	1	0	0	0	0	0	0	1	1	0	0	1	1	0	0	1	0	1	0	0
S2_17669002	C/T	C	T	CC	TT	2	17669002	1	1	0	0	1	1	-	0	1	1	1	0	1	1	0	0	1	0	-	1	1	-	1	-	0	0	0	0	0	1	1	0	0	1	1	0	0	1	0	1	0	0
S2_18026050	T/C	T	C	TT	CC	2	18026050	1	1	0	0	0	1	0	1	1	1	0	0	-	1	0	-	0	1	-	1	0	1	0	0	0	0	0	0	1	1	1	1	0	0	0	0	0	1	-	1	0	0
S2_18026055	C/G	C	G	CC	GG	2	18026055	1	1	0	0	0	1	0	1	1	1	0	0	-	1	0	-	0	1	-	1	0	1	0	0	0	0	0	0	1	1	1	1	0	0	0	0	0	1	-	1	0	0
S2_19687795	T/C	T	C	TT	CC	2	19687795	1	1	0	0	0	1	0	0	1	1	1	0	1	1	0	-	0	0	-	1	1	0	1	0	0	0	0	0	0	1	1	0	0	1	1	1	0	1	0	1	0	0
S2_19687862	C/A	C	A	CC	AA	2	19687862	1	1	0	0	0	1	0	0	1	1	1	0	1	1	0	-	0	0	-	1	1	0	1	0	0	0	0	0	0	1	1	0	0	1	1	1	0	1	0	1	0	-
S2_19748234	G/A	G	A	GG	AA	2	19748234	1	1	0	0	0	1	0	0	1	1	1	0	1	1	0	0	0	0	-	1	1	-	1	0	0	0	0	0	0	1	1	0	0	1	1	1	0	1	0	1	0	-
S2_19754896	G/A	G	A	GG	AA	2	19754896	1	1	0	0	0	1	0	0	1	1	1	0	1	1	0	-	0	0	1	1	1	0	1	0	0	0	0	0	0	1	1	0	0	1	1	1	0	1	0	1	0	-
S2_19807211	T/C	T	C	TT	CC	2	19807211	1	1	0	0	0	1	0	0	1	1	-	0	1	1	0	-	1	0	-	1	1	-	1	-	0	0	0	0	1	1	1	0	0	1	1	1	0	1	0	1	0	-
S2_19807295	T/C	T	C	TT	CC	2	19807295	1	1	0	0	0	1	0	0	1	1	1	0	1	1	0	-	1	0	0	1	1	-	1	1	0	0	0	0	1	1	1	0	0	1	1	1	0	1	0	1	0	-
S2_19807361	C/A	C	A	CC	AA	2	19807361	1	1	0	0	0	1	0	0	1	1	-	0	1	1	0	-	0	0	-	1	1	-	1	0	0	0	0	0	1	1	1	0	0	1	1	1	0	-	0	1	0	1
S2_19824173	G/A	G	A	GG	AA	2	19824173	1	1	0	0	0	1	0	0	1	1	-	0	1	1	0	0	0	0	1	1	1	-	1	0	0	0	0	0	1	1	1	0	0	1	1	1	0	1	0	1	0	1
S2_19884166	A/G	A	G	AA	GG	2	19884166	1	1	0	0	0	1	0	0	1	1	-	0	1	1	0	-	1	0	0	-	1	0	1	-	0	0	0	0	1	1	1	0	0	1	1	1	0	1	0	1	0	-
S2_19912862	C/G	C	G	CC	GG	2	19912862	1	1	0	0	0	1	0	0	1	1	-	0	1	1	0	0	1	0	0	1	1	-	1	-	0	0	0	0	1	1	1	0	0	1	1	1	0	1	0	1	0	-
S2_19923816	T/C	T	C	TT	CC	2	19923816	1	1	0	0	0	1	0	0	1	1	-	0	1	1	0	0	1	0	-	1	1	0	1	1	0	0	0	0	1	1	1	0	0	1	1	1	0	1	0	1	0	-
S2_19923825	C/T	C	T	CC	TT	2	19923825	1	1	0	0	0	1	0	0	1	1	-	0	1	1	0	0	0	0	-	1	1	0	1	0	0	0	0	0	1	1	1	0	0	1	1	1	0	1	0	1	0	-
S2_19961566	A/G	A	G	AA	GG	2	19961566	1	1	0	0	0	1	0	0	1	1	-	0	1	1	0	-	0	0	-	1	1	0	1	0	0	0	0	0	1	1	1	0	0	1	1	1	0	1	0	1	0	-
S2_20258062	T/C	T	C	TT	CC	2	20258062	1	1	0	0	0	1	0	1	1	0	-	0	-	1	0	0	1	0	-	1	1	-	1	-	0	0	0	0	1	1	0	0	0	1	1	0	0	1	0	1	1	1
S2_20258079	C/G	C	G	CC	GG	2	20258079	1	1	0	0	0	1	0	1	-	0	-	0	1	1	0	-	1	0	-	1	1	-	1	0	0	0	0	0	1	1	0	0	0	1	1	0	0	1	0	1	1	1
S2_21971154	A/G	A	G	AA	GG	2	21971154	1	1	0	0	0	0	0	1	1	0	0	-	-	1	0	1	1	0	-	1	1	-	1	-	1	0	0	1	1	1	0	1	0	0	0	0	0	0	0	1	1	1
S2_22087436	G/C	G	C	GG	CC	2	22087436	1	1	0	0	0	0	0	1	1	0	0	-	-	1	0	1	-	0	-	1	1	0	1	-	1	0	0	1	1	1	0	1	0	0	0	0	0	0	0	1	1	1
S2_22087464	T/C	T	C	TT	CC	2	22087464	1	1	0	0	0	0	0	1	1	0	0	-	-	1	0	1	-	0	-	1	1	0	1	-	1	0	0	1	1	1	0	1	0	0	0	0	0	0	0	1	1	1
S2_22123464	G/C	G	C	GG	CC	2	22123464	1	1	0	0	0	0	0	1	1	0	0	-	-	1	0	1	-	0	0	1	1	0	1	-	1	0	0	1	1	1	0	1	0	0	0	0	0	0	0	1	1	1
S2_22126608	G/A	G	A	GG	AA	2	22126608	1	1	0	0	0	0	0	1	1	0	0	0	0	1	0	1	-	0	-	1	1	0	1	-	1	0	0	1	1	1	0	1	0	0	0	0	0	0	0	1	1	1
S2_22166064	C/T	C	T	CC	TT	2	22166064	1	1	0	0	0	0	0	1	1	0	0	1	-	1	0	1	-	0	-	1	1	-	1	-	1	0	0	1	1	1	0	1	0	0	0	0	0	0	0	1	1	1
S2_22166067	C/T	C	T	CC	TT	2	22166067	1	1	0	0	0	0	0	1	1	0	0	1	-	1	0	1	-	0	-	1	1	-	1	-	1	0	0	1	1	1	0	1	0	0	0	0	0	0	0	1	1	1
S2_22225596	T/A	T	A	TT	AA	2	22225596	1	1	0	0	0	0	0	1	1	0	0	1	-	1	0	1	-	0	1	1	1	0	1	-	1	0	0	1	1	1	0	1	0	0	0	0	0	0	0	1	1	1
S2_22264809	T/G	T	G	TT	GG	2	22264809	1	1	0	0	0	0	0	1	1	0	0	-	-	1	0	1	-	0	-	1	1	0	1	-	1	0	0	1	1	1	0	1	0	0	0	0	0	0	0	-	1	1
S2_22305285	C/G	C	G	CC	GG	2	22305285	1	1	0	0	0	0	0	1	1	0	0	-	-	1	0	1	-	0	-	1	1	-	1	-	1	-	0	1	1	1	0	1	0	0	0	0	0	0	0	1	1	1
S2_22305288	C/G	C	G	CC	GG	2	22305288	1	1	0	0	0	0	0	1	1	0	0	-	-	1	0	1	-	0	-	1	1	-	1	0	0	0	0	1	1	1	0	1	0	0	0	0	0	0	0	1	1	1
S2_22351042	T/C	T	C	TT	CC	2	22351042	1	1	0	0	0	0	0	1	1	0	0	1	-	1	0	1	-	0	0	1	1	0	1	1	1	0	0	1	1	1	0	1	0	0	0	0	0	0	0	1	1	1
S2_22351043	G/A	G	A	GG	AA	2	22351043	1	1	0	0	0	0	0	1	1	0	0	1	-	1	0	1	-	0	0	1	1	0	1	0	0	0	0	1	1	1	0	1	0	0	0	0	0	0	0	1	1	1
S2_22357585	A/G	A	G	AA	GG	2	22357585	1	1	0	0	0	0	0	1	1	0	0	1	-	1	0	1	-	0	0	1	1	0	1	0	0	0	0	1	1	1	0	1	0	0	0	0	1	0	0	1	1	1
S2_22379429	T/C	T	C	TT	CC	2	22379429	1	1	0	0	0	0	0	1	1	0	0	-	-	1	0	1	-	0	0	1	1	0	1	0	0	0	0	1	1	1	0	1	0	0	0	0	1	0	0	1	1	1
S2_22419189	C/T	C	T	CC	TT	2	22419189	1	1	0	0	0	0	0	1	1	0	0	-	-	1	0	1	1	0	1	1	1	-	1	-	1	0	0	1	1	1	0	1	0	0	0	0	1	0	0	1	1	1
S2_22478762	T/A	T	A	TT	AA	2	22478762	1	1	0	0	0	0	0	1	1	0	0	-	-	1	0	1	1	0	-	1	1	0	1	-	1	0	0	1	1	1	0	1	0	0	0	0	1	0	0	1	1	1
S2_22488189	C/G	C	G	CC	GG	2	22488189	1	1	0	0	0	0	0	1	1	0	0	-	-	1	0	1	1	0	0	1	1	-	1	-	-	0	0	1	1	1	0	1	0	0	0	0	1	0	0	1	1	1
S2_22503484	T/A	T	A	TT	AA	2	22503484	1	1	0	0	0	0	0	1	1	0	0	-	-	1	0	1	1	0	-	1	1	-	1	0	0	0	0	1	1	1	0	1	0	0	0	0	1	0	0	1	1	1
S2_22522473	C/T	C	T	CC	TT	2	22522473	1	1	0	0	0	0	0	1	1	0	0	-	-	1	0	1	-	0	0	1	1	0	1	0	0	0	0	1	1	1	0	1	0	0	0	0	1	0	0	1	1	1
S2_22523124	C/T	C	T	CC	TT	2	22523124	1	1	0	0	0	0	0	1	1	0	0	-	-	1	0	1	1	0	-	1	1	-	1	0	1	0	0	1	1	1	0	1	0	0	0	0	1	0	0	1	1	1
S2_22561059	G/A	G	A	GG	AA	2	22561059	1	1	0	0	0	0	0	1	1	0	0	-	-	1	0	1	1	0	-	1	1	0	1	0	0	0	0	1	1	1	0	1	0	0	0	0	1	0	0	1	1	1
S2_22583345	A/G	A	G	AA	GG	2	22583345	1	1	0	0	0	0	0	1	1	0	0	-	-	1	0	1	1	0	0	1	1	-	1	1	1	0	0	1	1	1	0	1	0	0	0	0	1	0	0	1	1	1
S2_23166514	T/C	T	C	TT	CC	2	23166514	1	1	0	0	0	0	0	1	1	0	0	-	-	1	0	1	1	0	0	1	1	0	1	0	1	0	0	1	1	-	0	1	1	0	0	0	1	0	0	1	1	1
S2_23545026	A/C	C	A	CC	AA	2	23545026	1	1	0	0	0	0	0	1	1	0	0	0	-	1	0	1	1	0	0	1	1	0	1	0	1	0	0	1	1	-	0	1	1	0	0	0	1	1	0	1	1	1
S2_23545035	C/T	T	C	TT	CC	2	23545035	1	1	0	0	0	0	0	1	1	0	0	0	-	1	0	1	1	0	0	1	1	0	1	0	1	0	0	1	1	-	0	1	1	0	0	0	1	1	0	1	1	1
S2_23545042	T/G	G	T	GG	TT	2	23545042	1	1	0	0	0	0	0	1	1	0	0	0	-	1	0	1	1	0	0	1	1	0	1	0	1	0	0	1	1	-	0	1	1	0	0	0	1	1	0	1	1	1
S2_23545089	T/A	A	T	AA	TT	2	23545089	1	1	0	0	0	0	0	1	1	0	-	-	-	1	0	1	1	0	-	1	1	-	1	-	1	0	0	1	1	-	0	1	1	0	0	0	1	1	0	1	1	1
S2_23550673	A/G	G	A	GG	AA	2	23550673	1	1	0	0	0	0	0	1	1	0	0	-	-	1	0	-	1	0	-	1	1	0	1	-	1	0	0	1	1	-	0	1	1	0	0	0	1	1	0	1	1	1
S2_23550678	A/G	G	A	GG	AA	2	23550678	1	1	0	0	0	0	0	1	1	0	0	-	-	1	0	-	1	0	-	1	1	0	1	0	1	0	0	1	1	-	0	1	1	0	0	0	1	1	0	1	1	1
S2_23559221	T/C	C	T	CC	TT	2	23559221	1	1	0	0	0	0	0	1	1	0	0	-	-	1	0	1	1	0	0	1	1	0	1	0	1	0	0	1	1	1	0	1	1	0	0	0	1	1	0	1	1	1
S2_23783057	G/A	A	G	AA	GG	2	23783057	1	1	0	0	0	0	0	1	1	0	-	0	-	1	0	1	1	1	1	1	1	-	1	0	1	0	0	1	1	-	0	1	1	0	0	0	1	1	-	1	1	1
S2_23786244	A/G	G	A	GG	AA	2	23786244	1	1	0	0	0	0	0	1	1	0	-	0	-	1	0	1	-	1	1	1	1	0	1	0	1	0	0	1	1	-	0	1	1	0	0	0	1	1	-	1	1	1
S2_23786355	A/C	C	A	CC	AA	2	23786355	1	1	0	0	0	0	0	1	1	0	0	-	-	1	0	1	1	1	1	1	1	0	1	0	1	0	0	1	1	1	0	1	1	0	0	0	1	1	-	1	1	1
S2_23786376	C/A	A	C	AA	CC	2	23786376	1	1	0	0	0	0	0	1	1	0	-	-	-	1	0	1	1	1	1	1	1	0	1	-	1	0	0	1	1	-	0	1	1	0	-	0	1	1	-	1	1	1
S2_23811554	G/A	A	G	AA	GG	2	23811554	1	1	0	0	0	0	0	1	1	0	0	0	-	1	0	1	1	1	1	1	1	0	1	0	1	0	0	1	1	-	0	1	1	0	0	0	1	1	0	1	1	1
S2_24070723	A/C	A	C	AA	CC	2	24070723	1	1	0	0	0	1	1	1	1	0	0	0	-	1	0	1	1	1	1	1	1	-	1	0	1	0	0	1	1	-	0	1	1	0	0	0	0	1	0	1	1	1
S2_24072687	C/G	C	G	CC	GG	2	24072687	1	1	0	0	0	1	1	1	1	0	0	0	-	1	0	1	1	1	1	1	1	-	1	0	1	0	0	1	1	1	0	1	1	0	0	0	0	1	-	1	1	1
S2_24134702	A/G	A	G	AA	GG	2	24134702	1	1	0	0	0	1	1	1	1	0	0	0	-	1	0	1	-	1	1	1	1	0	1	0	1	0	-	1	1	1	0	1	1	0	0	0	0	1	-	1	1	1
S2_24156170	T/G	T	G	TT	GG	2	24156170	1	1	0	0	0	1	1	1	1	0	0	0	-	1	0	1	-	1	1	1	1	0	1	0	1	0	0	1	-	1	0	1	1	0	0	0	0	1	-	1	-	1
S2_24156234	T/C	T	C	TT	CC	2	24156234	1	1	0	0	0	1	1	1	1	0	0	0	-	1	0	1	-	1	1	1	1	0	1	0	1	0	0	1	1	1	0	1	1	0	-	0	0	1	-	1	1	1
S2_24178831	A/G	A	G	AA	GG	2	24178831	1	1	0	0	0	1	1	1	1	0	0	0	1	1	0	1	-	1	1	1	1	-	1	0	1	0	0	1	1	1	0	1	1	0	0	0	0	1	-	1	1	1
S2_24178857	C/T	C	T	CC	TT	2	24178857	1	1	0	0	0	1	1	1	1	0	0	0	1	1	0	1	-	1	1	1	1	1	1	0	1	0	0	1	1	1	0	1	1	0	0	0	0	1	-	1	1	1
S2_24178862	C/A	C	A	CC	AA	2	24178862	1	1	0	0	0	1	1	1	1	0	0	0	1	1	0	1	-	1	1	1	1	1	1	0	1	0	0	1	1	1	0	1	1	0	0	0	0	1	-	1	1	1
S2_24199634	C/T	C	T	CC	TT	2	24199634	1	1	0	0	0	1	1	1	1	0	0	0	-	1	0	1	-	1	1	1	1	0	1	0	1	0	0	1	1	1	0	1	1	0	0	0	0	1	-	1	1	1
S2_24199886	T/C	T	C	TT	CC	2	24199886	1	1	0	0	0	1	1	1	1	0	0	0	-	1	0	1	-	1	1	1	1	-	1	0	1	0	0	1	1	1	0	1	1	0	0	0	0	1	-	1	1	1
S2_24206345	A/G	A	G	AA	GG	2	24206345	1	1	0	0	0	1	1	1	1	0	0	0	-	1	0	1	-	1	1	1	1	-	1	0	1	0	0	1	1	-	0	1	1	0	0	0	0	1	-	1	1	1
S2_24280329	T/C	T	C	TT	CC	2	24280329	1	1	0	0	0	1	1	1	1	0	0	0	-	1	0	1	-	1	1	1	1	-	1	0	1	0	0	0	1	-	0	1	1	0	0	0	0	1	-	1	1	1
S2_24280330	G/A	G	A	GG	AA	2	24280330	1	1	0	0	0	1	1	1	1	0	0	0	-	1	0	1	-	1	1	1	1	-	1	0	1	0	0	0	1	-	0	1	1	0	0	0	0	1	-	1	1	1
S2_24280336	C/T	C	T	CC	TT	2	24280336	1	1	0	0	0	1	1	1	1	0	0	0	-	1	0	1	-	1	1	1	1	-	1	0	1	0	0	0	1	-	0	1	1	0	0	0	0	1	-	1	1	1
S2_24293865	G/A	G	A	GG	AA	2	24293865	1	1	0	0	0	1	1	1	1	0	0	0	-	1	0	1	-	1	1	1	1	-	1	0	1	0	0	0	1	1	0	1	1	0	0	0	0	1	-	1	1	1
S2_24333266	T/G	T	G	TT	GG	2	24333266	1	1	0	0	0	1	1	1	1	0	0	0	-	1	0	1	-	1	1	1	1	0	1	0	1	0	0	0	1	-	0	1	1	0	0	0	0	1	-	1	1	1
S2_24363382	A/C	A	C	AA	CC	2	24363382	1	1	0	0	0	1	1	1	1	0	0	0	-	1	0	1	1	1	1	1	1	0	1	0	1	0	0	0	1	1	0	1	1	0	0	0	0	1	-	1	1	1
S2_24424385	T/C	T	C	TT	CC	2	24424385	1	1	0	0	0	1	1	1	1	0	0	0	-	1	0	1	-	1	1	1	1	0	1	0	1	0	0	0	1	1	0	1	1	0	0	0	0	1	-	1	1	1
S2_24430225	G/A	G	A	GG	AA	2	24430225	1	1	0	0	0	1	1	1	1	0	0	0	-	1	0	1	-	1	1	1	1	0	1	0	1	0	0	0	1	1	0	1	1	0	0	0	0	1	-	1	1	1
S2_24437245	G/A	G	A	GG	AA	2	24437245	1	1	0	0	0	1	1	1	1	0	0	0	-	1	0	1	-	1	1	1	1	0	1	0	1	0	0	0	1	-	0	1	1	0	0	0	0	1	0	1	1	1
S2_24467801	G/A	G	A	GG	AA	2	24467801	1	1	0	0	0	1	1	1	1	0	0	0	-	1	0	1	1	1	1	1	1	0	1	0	1	0	0	0	1	1	0	1	1	0	0	0	0	1	-	1	1	1
S2_24467802	C/A	C	A	CC	AA	2	24467802	1	1	0	0	0	1	1	1	1	0	0	0	-	1	0	1	1	1	1	1	1	0	1	0	1	0	0	0	1	1	0	1	1	0	0	0	0	1	-	1	1	1
S2_24504650	C/T	C	T	CC	TT	2	24504650	1	1	0	0	0	1	1	1	1	0	0	0	-	1	0	1	1	1	1	1	1	0	1	0	1	0	0	0	1	1	0	1	1	0	0	0	0	1	-	1	1	1
S2_24555109	A/G	A	G	AA	GG	2	24555109	1	1	0	0	0	1	1	1	1	0	0	0	-	1	0	1	1	1	1	1	1	-	1	0	1	0	0	0	1	1	0	1	1	0	0	0	0	1	-	1	1	1
S2_24561014	G/A	G	A	GG	AA	2	24561014	1	1	0	0	0	1	1	1	1	0	0	0	-	1	0	1	1	1	1	1	1	-	1	0	1	0	0	0	1	-	0	1	1	0	0	0	0	1	-	1	1	1
S2_24561017	A/G	A	G	AA	GG	2	24561017	1	1	0	0	0	1	1	1	1	0	0	0	-	1	0	1	1	1	1	1	1	-	1	0	1	0	0	0	1	-	0	1	1	0	0	0	0	1	-	1	1	1
S2_24563424	A/C	A	C	AA	CC	2	24563424	1	1	0	0	0	1	1	1	1	0	0	0	-	1	0	1	1	1	1	1	1	-	1	0	1	0	-	0	1	-	0	1	1	0	0	0	0	1	-	1	1	1
S2_24749211	C/T	C	T	CC	TT	2	24749211	1	1	0	0	0	1	1	1	1	0	0	-	0	1	0	1	-	1	1	1	1	-	1	0	1	0	0	0	1	1	0	1	1	0	-	0	0	1	-	1	1	1
S2_24917155	T/C	T	C	TT	CC	2	24917155	1	1	0	0	0	1	1	1	1	0	0	0	0	1	0	1	-	1	1	1	1	0	0	0	1	0	0	1	0	-	0	1	1	0	0	0	0	1	-	0	1	1
S2_24992667	T/C	T	C	TT	CC	2	24992667	1	1	0	0	0	1	1	1	1	0	0	0	0	1	0	1	-	1	1	1	1	0	0	0	1	0	0	1	0	-	0	1	1	0	0	0	0	1	-	0	-	1
S2_24992702	A/G	A	G	AA	GG	2	24992702	1	1	0	0	0	1	1	1	1	0	0	0	0	1	0	1	0	1	1	1	1	0	0	0	1	0	0	1	0	-	0	1	1	0	0	0	0	1	1	0	1	1
S2_24994810	T/C	T	C	TT	CC	2	24994810	1	1	0	0	0	1	1	1	1	0	0	0	0	1	0	1	0	1	1	1	1	-	-	0	1	0	0	1	0	1	0	1	1	0	0	0	0	1	-	0	1	1
S2_25036517	G/C	G	C	GG	CC	2	25036517	1	1	0	0	0	1	1	1	1	0	0	0	0	1	0	1	-	1	1	1	1	0	0	0	1	0	0	1	0	1	0	1	1	0	0	0	0	1	0	0	1	1
S2_25041289	T/C	T	C	TT	CC	2	25041289	1	1	0	0	0	1	1	1	1	0	0	0	0	1	0	1	-	1	-	1	1	0	0	0	1	0	0	1	0	1	0	1	1	0	0	0	0	1	0	0	1	1
S2_25041303	G/A	G	A	GG	AA	2	25041303	1	1	0	0	0	1	1	1	1	0	0	0	0	1	0	1	-	1	-	1	1	0	0	0	1	0	0	1	0	1	0	1	1	0	0	0	0	1	0	0	1	1
S2_25049410	T/C	T	C	TT	CC	2	25049410	1	1	0	0	0	1	1	1	1	0	0	0	0	1	0	1	1	1	1	1	1	-	0	0	1	0	0	1	0	1	0	1	1	0	0	0	0	1	1	0	1	1
S2_25049411	A/C	A	C	AA	CC	2	25049411	1	1	0	0	0	1	1	1	1	0	0	0	0	1	0	1	1	1	1	1	1	-	0	0	1	0	0	1	0	1	0	1	1	0	0	0	0	1	1	0	1	1
S2_25049412	C/A	C	A	CC	AA	2	25049412	1	1	0	0	0	1	1	1	1	0	0	0	0	1	0	1	1	1	1	1	1	-	0	0	1	0	0	1	0	1	0	1	1	0	0	0	0	1	1	0	1	1
S2_25069815	T/C	T	C	TT	CC	2	25069815	1	1	0	0	0	1	1	1	1	0	0	0	0	1	0	1	-	1	1	1	1	-	0	0	1	0	0	1	0	-	0	1	1	0	0	0	0	1	0	0	1	1
S2_25069822	C/G	C	G	CC	GG	2	25069822	1	1	0	0	0	1	1	1	1	0	0	0	0	1	0	1	-	1	1	1	1	-	0	0	1	0	0	1	0	-	0	1	1	0	0	0	0	1	-	0	1	1
S2_25069862	A/G	A	G	AA	GG	2	25069862	1	1	0	0	0	1	1	1	1	0	0	0	0	1	0	1	-	1	1	1	1	-	0	0	1	0	0	1	0	-	0	1	1	0	0	0	0	1	-	0	1	1
S2_25154093	C/T	C	T	CC	TT	2	25154093	1	1	0	0	0	1	1	1	1	0	0	0	0	1	0	1	-	1	1	1	1	-	0	0	1	0	0	1	0	1	0	1	1	0	0	0	0	1	-	0	1	1
S2_25154209	A/G	A	G	AA	GG	2	25154209	1	1	0	0	0	1	1	1	1	0	0	0	0	1	0	1	-	1	1	1	1	0	0	0	1	0	0	1	0	-	0	1	1	0	0	0	0	1	1	0	1	1
S2_25154229	A/C	A	C	AA	CC	2	25154229	1	1	0	0	0	1	1	1	1	0	0	0	0	1	0	1	-	1	1	1	1	-	0	0	1	0	0	1	0	-	0	1	1	0	0	0	0	1	-	0	1	1
S2_25189616	T/G	T	G	TT	GG	2	25189616	1	1	0	0	0	1	1	1	1	0	0	0	0	1	0	1	-	1	1	1	1	-	0	0	1	0	0	1	0	1	0	1	1	0	0	0	0	1	-	0	1	1
S2_25191265	A/T	A	T	AA	TT	2	25191265	1	1	0	0	0	1	1	1	1	0	0	0	0	1	0	1	-	1	1	1	1	-	0	0	1	0	0	1	0	-	0	1	1	0	0	0	0	1	-	0	1	1
S2_25234972	G/C	G	C	GG	CC	2	25234972	1	1	0	0	0	1	1	1	1	0	0	0	0	1	0	1	0	1	1	1	1	-	0	0	1	0	0	1	0	-	0	1	1	0	0	0	0	1	-	0	1	1
S2_25235038	A/C	A	C	AA	CC	2	25235038	1	1	0	0	0	1	1	1	1	0	0	0	0	1	0	1	0	1	1	1	1	-	0	0	1	0	0	1	0	1	0	1	1	0	0	0	0	1	-	0	1	1
S2_25237770	A/G	A	G	AA	GG	2	25237770	1	1	0	0	0	1	1	1	1	0	0	0	0	1	0	1	-	1	1	1	1	-	0	0	1	0	0	1	0	-	0	1	1	0	0	0	0	1	-	0	1	1
S2_25252061	C/T	C	T	CC	TT	2	25252061	1	1	0	0	0	1	1	1	1	0	0	0	0	1	0	1	-	1	1	1	1	0	0	0	1	0	0	1	0	1	0	1	1	0	0	0	0	1	1	0	-	1
S2_25499846	C/A	C	A	CC	AA	2	25499846	1	1	0	0	0	1	1	1	1	0	0	0	0	1	0	1	-	1	1	1	1	-	0	0	1	0	0	1	0	1	0	1	1	0	0	0	1	1	0	0	1	1
S2_25499878	A/G	A	G	AA	GG	2	25499878	1	1	0	0	0	1	1	1	1	0	0	0	0	1	0	1	-	1	1	1	1	-	0	0	1	0	0	1	0	1	0	1	1	0	0	0	1	1	-	0	1	1
S2_25548417	G/A	G	A	GG	AA	2	25548417	1	1	0	0	0	1	1	1	1	0	0	0	0	1	0	1	0	1	1	1	1	0	0	0	-	0	0	1	0	1	0	1	1	0	0	0	1	1	-	0	1	1
S2_25548422	G/A	G	A	GG	AA	2	25548422	1	1	0	0	0	1	1	1	1	0	0	0	0	1	0	1	0	1	1	1	1	0	0	0	-	0	0	1	0	1	0	1	1	0	0	0	1	1	-	0	1	1
S2_25548423	A/G	A	G	AA	GG	2	25548423	1	1	0	0	0	1	1	1	1	0	0	0	0	1	0	1	0	1	1	1	1	0	0	0	-	0	0	1	0	1	0	1	1	0	0	0	1	1	-	0	1	1
S2_25575174	G/A	G	A	GG	AA	2	25575174	1	1	0	0	0	1	1	1	1	0	0	0	0	1	0	1	-	1	1	1	1	0	0	0	-	0	0	1	0	-	0	1	1	0	0	0	1	1	-	0	1	1
S2_25577999	T/C	T	C	TT	CC	2	25577999	1	1	0	0	0	1	1	1	1	0	0	0	0	1	0	1	-	1	1	1	1	-	0	0	-	0	0	1	0	-	0	1	1	0	0	0	1	1	-	0	1	1
S2_25581402	A/G	A	G	AA	GG	2	25581402	1	1	0	0	0	1	1	1	1	0	0	0	0	1	0	1	-	1	1	1	1	-	0	0	0	0	0	1	0	-	0	1	1	0	0	0	1	1	-	0	1	1
S2_25581408	G/C	G	C	GG	CC	2	25581408	1	1	0	0	0	1	1	1	1	0	0	0	0	1	0	1	-	1	1	1	1	-	0	0	0	0	0	1	0	-	0	1	1	0	0	0	1	1	-	0	1	1
S2_25617779	T/C	T	C	TT	CC	2	25617779	1	1	0	0	0	1	1	1	1	0	0	0	0	1	0	1	-	1	1	1	1	-	1	0	-	0	0	1	0	1	0	1	1	0	0	0	1	1	-	0	1	1
S2_25617818	T/C	T	C	TT	CC	2	25617818	1	1	0	0	0	-	1	1	1	0	0	0	0	1	0	1	-	1	1	1	1	-	1	0	-	0	0	1	0	1	0	1	1	0	0	0	1	1	-	0	1	1
S2_25617822	G/A	G	A	GG	AA	2	25617822	1	1	0	0	0	1	1	1	1	0	0	0	0	1	0	1	-	1	1	1	1	-	1	0	-	0	0	1	0	1	0	1	1	0	0	0	1	1	-	0	1	1
S2_25617839	T/C	T	C	TT	CC	2	25617839	1	1	0	0	0	1	1	1	1	0	0	0	0	1	0	1	-	1	1	1	1	-	1	0	-	0	0	1	0	1	0	1	1	0	0	0	1	1	-	0	1	1
S2_25669098	T/A	T	A	TT	AA	2	25669098	1	1	0	0	0	1	1	1	1	0	0	0	0	1	0	1	0	1	1	1	1	-	1	0	-	0	0	1	0	-	0	1	1	0	0	0	1	1	-	0	-	1
S2_25682713	A/C	A	C	AA	CC	2	25682713	1	1	0	0	0	1	1	1	1	0	0	0	0	1	0	1	-	1	1	1	1	-	0	0	0	0	0	1	0	1	0	1	1	0	0	0	1	1	-	0	1	1
S2_25682716	G/A	G	A	GG	AA	2	25682716	1	1	0	0	0	1	1	1	1	0	0	0	0	1	0	1	-	1	1	1	1	-	0	0	0	0	0	1	0	1	0	1	1	0	0	0	1	1	-	0	1	1
S2_25688238	C/G	C	G	CC	GG	2	25688238	1	1	0	0	0	1	1	1	1	0	0	0	0	1	0	1	0	1	1	1	1	-	0	0	-	0	0	1	0	1	0	1	1	0	0	0	1	1	-	0	1	1
S2_25781064	C/G	C	G	CC	GG	2	25781064	1	1	0	0	0	1	1	1	1	0	0	0	0	1	0	1	-	1	1	1	1	-	0	0	-	0	0	1	0	-	0	1	1	0	-	0	1	1	-	0	1	1
S2_25810475	A/G	A	G	AA	GG	2	25810475	1	1	0	0	0	1	1	1	1	0	0	0	0	1	0	1	-	1	1	1	1	0	0	0	-	0	0	1	0	-	0	1	1	0	0	0	1	1	-	0	1	1
S2_25814875	A/G	A	G	AA	GG	2	25814875	1	1	0	0	0	1	1	1	1	0	0	0	0	1	0	1	-	1	1	1	1	0	0	0	0	0	0	1	0	1	0	1	1	0	0	0	1	1	-	0	1	1
S2_25916551	C/G	C	G	CC	GG	2	25916551	1	1	0	0	0	1	1	1	1	0	0	0	0	1	0	1	0	1	1	1	1	-	0	0	0	0	0	1	0	-	0	1	1	0	0	0	1	1	-	0	1	1
S2_25962997	T/C	T	C	TT	CC	2	25962997	1	1	0	0	0	1	1	1	1	0	0	0	0	1	0	1	-	1	1	1	1	1	0	0	0	0	0	1	0	-	0	1	1	0	0	0	1	1	-	0	1	1
S2_25963493	G/A	G	A	GG	AA	2	25963493	1	1	0	0	0	1	1	1	1	0	0	0	0	1	0	1	0	1	1	1	1	0	0	0	0	0	0	1	0	-	0	1	1	0	0	0	1	1	-	0	1	1
S2_25964883	A/C	A	C	AA	CC	2	25964883	1	1	0	0	0	1	1	1	1	0	0	0	0	1	0	1	-	1	1	1	1	-	0	0	0	0	0	1	0	1	0	1	1	0	0	0	1	1	-	0	1	1
S2_25964936	A/G	A	G	AA	GG	2	25964936	1	1	0	0	0	1	1	1	1	0	0	0	0	1	0	1	-	1	1	1	1	-	0	0	0	0	0	1	0	1	0	1	1	0	0	0	1	1	-	0	1	1
S2_25964937	G/C	G	C	GG	CC	2	25964937	1	1	0	0	0	1	1	1	1	0	0	0	0	1	0	1	-	1	1	1	1	-	0	0	0	0	0	1	0	1	0	1	1	0	0	0	1	1	-	0	1	1
S2_25970545	T/G	T	G	TT	GG	2	25970545	1	1	0	0	0	1	1	1	1	0	0	0	0	1	0	1	-	1	1	1	1	-	-	0	-	0	0	1	0	1	0	1	1	0	0	0	1	1	-	0	1	1
S2_26011937	G/C	G	C	GG	CC	2	26011937	1	1	0	0	0	1	1	1	1	0	0	0	0	1	0	1	-	1	1	1	1	0	0	0	0	0	0	1	0	1	0	1	1	0	0	0	1	1	-	0	1	1
S2_26012570	C/T	C	T	CC	TT	2	26012570	1	1	0	0	0	1	1	1	1	0	0	0	0	1	0	1	-	1	1	1	1	-	0	0	0	0	0	1	0	1	0	1	1	0	0	0	1	1	-	0	1	1
S2_26013871	G/A	G	A	GG	AA	2	26013871	1	1	0	0	0	-	1	1	1	0	0	0	0	1	0	1	-	1	1	1	1	0	0	0	-	0	0	1	0	1	0	1	1	0	0	0	1	1	-	0	1	1
S2_26123430	A/G	A	G	AA	GG	2	26123430	1	1	0	0	0	1	1	1	1	0	0	0	0	1	0	1	-	1	1	1	1	-	-	0	-	0	0	1	0	1	0	1	1	0	0	0	1	1	-	0	1	1
S2_26126646	G/A	G	A	GG	AA	2	26126646	1	1	0	0	0	1	1	1	1	0	0	0	0	1	0	1	-	1	1	1	1	0	0	0	0	0	0	1	0	1	0	1	1	0	0	0	1	1	-	0	1	1
S2_26126698	A/G	A	G	AA	GG	2	26126698	1	1	0	0	0	1	1	1	1	0	0	0	0	1	0	1	-	1	1	1	1	0	0	0	0	0	0	1	0	1	0	1	1	0	0	0	1	1	-	0	1	1
S2_26199594	C/T	C	T	CC	TT	2	26199594	1	1	0	0	0	1	1	1	1	0	0	0	0	1	0	1	-	1	1	1	1	-	-	0	-	0	0	1	0	1	0	1	1	0	0	0	1	1	-	0	1	1
S2_26208770	T/C	T	C	TT	CC	2	26208770	1	1	0	0	0	1	1	1	1	0	0	0	0	1	0	1	-	1	1	1	1	0	0	0	-	0	0	1	0	-	0	1	1	0	0	0	1	1	-	0	1	1
S2_26217417	T/A	T	A	TT	AA	2	26217417	1	1	0	0	0	1	1	1	1	0	0	0	0	1	0	1	-	1	1	1	1	0	0	0	-	0	0	1	0	1	0	1	1	0	0	0	1	1	-	0	1	1
S2_26242172	T/C	T	C	TT	CC	2	26242172	1	1	0	0	0	1	1	1	1	0	0	0	0	1	0	-	-	1	1	1	1	0	0	0	0	0	0	1	0	1	0	1	1	0	0	0	1	1	-	0	1	1
S2_26265734	T/A	T	A	TT	AA	2	26265734	1	1	0	0	0	1	1	1	1	0	0	0	0	1	0	1	-	1	1	1	1	-	0	0	0	0	0	1	0	1	0	1	1	0	0	0	1	1	-	0	1	1
S2_26368660	T/C	T	C	TT	CC	2	26368660	1	1	0	0	0	1	1	1	1	0	0	0	0	1	0	1	-	1	1	1	1	-	0	0	-	0	0	1	0	-	0	1	1	0	0	0	1	1	-	0	1	1
S2_26400258	A/T	A	T	AA	TT	2	26400258	1	1	0	0	0	1	1	1	1	0	0	0	0	1	0	1	-	1	1	1	1	0	0	-	0	0	0	1	0	-	0	1	1	0	0	0	1	1	-	0	1	1
S2_26400853	A/G	A	G	AA	GG	2	26400853	1	1	0	0	0	1	1	1	1	0	0	0	0	1	0	1	-	1	1	1	1	-	0	-	0	0	0	1	0	-	0	1	1	0	0	0	1	1	-	0	1	1
S2_26577563	C/T	C	T	CC	TT	2	26577563	1	1	0	0	0	1	1	1	1	0	0	0	0	1	0	1	-	0	-	1	1	0	0	-	0	0	-	1	0	1	0	-	1	0	0	0	1	1	1	0	1	1
S2_26609675	G/C	G	C	GG	CC	2	26609675	1	1	0	0	0	1	1	1	1	0	0	0	0	1	0	1	0	0	-	1	1	-	0	-	0	0	0	1	0	-	0	1	1	0	0	0	1	1	-	0	1	1
S2_26609727	T/G	T	G	TT	GG	2	26609727	1	1	0	0	0	1	1	1	1	0	0	0	0	1	0	1	-	0	1	1	1	-	0	-	0	0	0	1	0	1	0	1	1	0	0	0	1	1	-	0	1	1
S2_26617754	C/A	C	A	CC	AA	2	26617754	1	1	0	0	0	1	1	1	1	0	0	0	0	1	0	1	-	0	-	1	1	-	0	-	0	0	0	1	0	1	0	1	1	0	0	0	1	1	0	0	1	1
S2_26635747	A/C	A	C	AA	CC	2	26635747	1	1	0	0	0	1	1	1	1	0	0	0	0	1	0	1	-	0	0	1	1	0	0	0	0	0	0	1	0	1	0	1	1	0	0	0	1	1	-	0	1	1
S2_26653549	A/G	A	G	AA	GG	2	26653549	1	1	0	0	0	1	1	1	1	0	0	0	0	1	0	1	-	0	-	1	1	-	0	-	0	0	0	1	0	1	0	1	1	0	0	0	1	1	-	0	1	1
S2_26653661	T/C	T	C	TT	CC	2	26653661	1	1	0	0	0	1	1	1	1	0	0	0	0	1	0	1	-	0	-	1	1	-	0	-	0	0	0	1	0	1	0	1	1	0	0	0	1	1	0	0	1	1
S2_26690364	A/G	A	G	AA	GG	2	26690364	1	1	0	0	0	1	1	1	1	0	0	0	0	1	0	1	-	0	0	1	1	0	0	0	0	0	0	1	0	1	0	1	1	0	0	0	1	1	-	0	1	1
S2_26766967	G/A	G	A	GG	AA	2	26766967	1	1	0	0	0	1	1	1	1	0	0	0	0	1	0	1	-	0	-	1	1	-	0	0	0	0	0	1	0	1	0	1	1	0	0	0	1	1	-	0	1	1
S2_26775711	T/C	T	C	TT	CC	2	26775711	1	1	0	0	0	1	1	1	1	0	0	-	0	1	0	1	-	0	-	1	1	-	0	0	0	0	0	1	0	1	0	1	1	0	0	0	1	1	-	0	1	1
S2_26775763	G/A	G	A	GG	AA	2	26775763	1	1	0	0	0	1	1	1	1	0	0	0	0	1	0	1	-	0	-	1	1	0	0	0	0	0	0	1	0	1	0	1	1	0	0	0	1	1	1	0	1	1
S2_26807660	G/A	G	A	GG	AA	2	26807660	1	1	0	0	0	1	1	1	1	0	0	0	0	1	0	1	-	0	0	1	1	0	0	-	0	0	0	1	0	1	0	1	1	0	0	0	1	1	0	0	1	1
S2_26822394	A/G	A	G	AA	GG	2	26822394	1	1	0	0	0	1	1	1	1	0	0	0	0	1	0	1	0	0	-	1	1	-	0	0	-	0	0	1	0	1	0	1	1	0	0	0	1	1	-	0	1	1
S2_26822471	G/T	G	T	GG	TT	2	26822471	1	1	0	0	0	1	1	1	1	0	0	0	0	1	0	1	-	0	0	1	1	-	0	0	-	0	0	1	0	1	0	1	1	0	0	0	1	1	-	0	1	1
S2_26822472	C/T	C	T	CC	TT	2	26822472	1	1	0	0	0	1	1	1	1	0	0	0	0	1	0	1	-	0	0	1	1	-	0	0	-	0	0	1	0	1	0	1	1	0	0	0	1	1	-	0	1	1
S2_26840568	G/A	G	A	GG	AA	2	26840568	1	1	0	0	0	1	1	1	1	0	0	0	0	1	0	1	0	0	0	1	1	0	0	0	-	0	0	1	0	1	0	1	1	0	0	0	1	1	-	0	1	1
S2_26850495	G/C	G	C	GG	CC	2	26850495	1	1	0	0	0	1	1	1	1	0	0	0	0	1	0	1	0	0	-	1	1	-	0	0	-	0	0	1	0	1	0	1	1	0	0	0	1	1	-	0	1	1
S2_26943200	C/A	C	A	CC	AA	2	26943200	1	1	0	0	0	1	1	1	1	0	0	0	0	1	0	1	-	0	-	1	1	0	0	0	1	0	0	1	0	1	0	1	1	0	0	0	1	1	-	0	1	1
S2_26943227	A/G	A	G	AA	GG	2	26943227	1	1	0	0	0	1	1	1	1	0	0	0	0	1	0	1	-	0	-	1	1	0	0	0	-	0	0	1	0	1	0	1	1	0	0	0	1	1	-	0	1	1
S2_26944514	A/G	A	G	AA	GG	2	26944514	1	1	0	0	0	-	1	1	1	0	0	0	0	1	0	1	-	0	-	1	1	-	0	0	-	0	0	1	0	1	0	1	1	0	0	0	1	1	-	0	1	1
S2_26960453	G/A	G	A	GG	AA	2	26960453	1	1	0	0	0	1	1	1	1	0	0	0	0	1	0	1	-	0	-	1	1	-	0	0	-	0	0	1	0	1	0	1	1	0	0	0	1	1	1	0	1	1
S2_26960455	T/G	T	G	TT	GG	2	26960455	1	1	0	0	0	1	1	1	1	0	0	0	0	1	0	1	-	0	-	1	1	-	0	0	-	0	0	1	0	1	0	1	1	0	0	0	1	1	1	0	1	1
S2_26960456	T/C	T	C	TT	CC	2	26960456	1	1	0	0	0	1	1	1	1	0	0	0	0	1	0	1	-	0	-	1	1	-	0	0	-	0	0	1	0	1	0	1	1	0	0	0	1	1	1	0	1	1
S2_26960472	A/G	A	G	AA	GG	2	26960472	1	1	0	0	0	1	1	1	1	0	0	0	0	1	0	1	-	0	-	1	1	-	0	0	-	0	0	1	0	1	0	1	1	0	0	0	1	1	1	0	1	1
S2_26973024	T/C	T	C	TT	CC	2	26973024	1	1	0	0	0	1	1	1	1	0	0	0	0	1	0	1	-	0	0	1	1	-	0	0	0	0	0	1	0	1	0	1	1	0	0	0	1	1	-	0	1	1
S2_26992670	T/C	T	C	TT	CC	2	26992670	1	1	0	0	0	1	1	1	1	0	0	0	0	1	0	1	-	0	-	1	1	-	0	0	-	0	0	1	0	1	0	1	1	0	0	0	1	1	-	0	1	1
S2_26992713	C/G	C	G	CC	GG	2	26992713	1	1	0	0	0	1	1	1	1	0	0	0	0	1	0	-	-	0	-	1	1	-	0	0	-	0	0	1	0	1	0	1	1	0	0	0	1	1	-	0	1	1
S2_26992717	C/T	C	T	CC	TT	2	26992717	1	1	0	0	0	1	1	1	1	0	0	0	0	1	0	-	-	0	-	1	1	-	0	0	-	0	0	1	0	1	0	1	1	0	0	0	1	1	-	0	1	1
S2_26999299	A/G	A	G	AA	GG	2	26999299	1	1	0	0	0	1	1	1	1	0	0	0	0	1	0	1	-	0	0	1	1	-	0	0	-	0	0	1	0	1	0	1	1	0	0	0	1	1	-	0	1	1
S2_26999303	G/A	G	A	GG	AA	2	26999303	1	1	0	0	0	1	1	1	1	0	0	0	0	1	0	1	-	0	0	1	1	-	0	0	-	0	0	1	0	1	0	1	1	0	0	0	1	1	-	0	1	1
S2_27015811	T/C	T	C	TT	CC	2	27015811	1	1	0	0	0	1	1	1	1	0	0	0	0	1	0	1	1	0	-	1	1	0	0	0	-	0	0	1	0	1	0	1	1	0	0	0	1	1	-	0	1	1
S2_27020464	T/C	T	C	TT	CC	2	27020464	1	1	0	0	0	1	1	1	1	0	0	0	0	1	0	1	-	0	-	1	1	0	0	0	0	0	0	1	0	1	0	1	1	0	0	0	1	1	-	0	1	1
S2_27028611	G/T	G	T	GG	TT	2	27028611	1	1	0	0	0	1	1	1	1	0	0	0	0	1	0	1	-	0	-	1	1	-	0	0	-	0	0	1	0	1	0	1	1	0	0	0	1	1	-	0	1	1
S2_27047742	G/A	G	A	GG	AA	2	27047742	1	1	0	0	0	1	1	1	1	0	0	0	0	1	0	1	-	0	-	1	1	0	0	0	-	0	0	1	0	1	0	1	1	0	0	0	1	1	0	0	1	1
S2_27052468	G/T	G	T	GG	TT	2	27052468	1	1	0	0	0	1	1	1	1	0	0	0	0	1	0	1	-	0	-	1	1	0	0	0	0	0	0	1	0	1	0	1	1	0	0	0	1	1	-	0	1	1
S2_27065294	C/T	C	T	CC	TT	2	27065294	1	1	0	0	0	1	1	1	1	0	0	0	0	1	0	1	-	0	1	1	1	-	0	0	-	0	0	1	0	1	0	1	1	0	0	0	1	1	1	0	1	1
S2_27072084	C/T	C	T	CC	TT	2	27072084	1	1	0	0	0	1	1	1	1	0	0	0	0	1	0	1	-	0	0	1	1	0	0	0	0	0	0	1	0	1	0	1	1	0	0	0	1	1	-	0	1	1
S2_27072106	A/G	A	G	AA	GG	2	27072106	1	1	0	0	0	1	1	1	1	0	0	0	0	1	0	1	-	0	0	1	1	0	0	0	0	0	0	1	0	1	0	1	1	0	0	0	1	1	-	0	1	1
S2_27072114	A/G	A	G	AA	GG	2	27072114	1	1	0	0	0	1	1	1	1	0	0	0	0	1	0	1	-	0	0	1	1	0	0	0	0	0	0	1	0	1	0	1	1	0	0	0	1	1	-	0	1	1
S2_27093283	T/C	T	C	TT	CC	2	27093283	1	1	0	0	0	1	1	1	1	0	0	0	0	1	1	1	-	0	-	1	1	-	0	0	0	0	0	1	0	1	0	1	1	0	0	0	1	1	-	0	1	1
S2_27095482	C/A	C	A	CC	AA	2	27095482	1	1	0	0	0	1	1	1	1	0	0	0	0	1	1	1	0	0	-	1	1	-	0	0	-	0	0	1	0	1	0	1	1	0	0	0	1	1	-	0	1	1
S2_27106294	C/G	C	G	CC	GG	2	27106294	1	1	0	0	0	1	1	1	1	0	0	0	0	1	0	1	-	0	-	1	1	0	0	0	0	0	0	1	0	1	0	1	1	0	0	0	1	1	0	0	1	1
S2_27136303	C/T	C	T	CC	TT	2	27136303	1	1	0	0	0	1	1	1	1	0	0	0	0	1	1	1	-	0	-	1	1	1	0	0	-	0	0	1	0	1	0	1	1	0	0	0	1	1	-	0	1	1
S2_27136319	C/G	C	G	CC	GG	2	27136319	1	1	0	0	0	1	1	1	1	0	0	0	0	1	1	1	-	0	-	1	1	1	0	0	-	0	0	1	0	1	0	1	1	0	0	0	1	1	-	0	1	1
S2_27164492	C/T	C	T	CC	TT	2	27164492	1	1	0	0	0	1	1	1	1	0	0	0	0	1	1	1	-	0	-	1	1	1	0	0	-	0	0	1	0	1	0	1	1	0	0	0	1	1	-	0	1	1
S2_27290748	T/C	T	C	TT	CC	2	27290748	1	1	0	0	-	1	1	1	1	0	0	0	0	1	1	1	-	0	-	1	1	1	0	0	-	0	0	1	0	1	0	1	1	0	0	0	1	1	1	0	1	1
S2_27290835	T/C	T	C	TT	CC	2	27290835	1	1	0	0	0	1	1	1	1	0	0	0	0	1	1	1	-	0	-	1	1	1	0	0	-	0	0	1	0	1	0	1	1	0	0	0	1	1	-	0	1	1
S2_27297920	G/C	G	C	GG	CC	2	27297920	1	1	0	0	0	1	1	-	1	0	0	0	0	1	1	1	-	0	-	1	1	1	0	0	-	0	0	1	0	1	0	1	1	0	0	0	1	1	-	0	1	1
S2_27304241	A/G	A	G	AA	GG	2	27304241	1	1	0	0	0	1	1	1	1	0	0	-	0	1	1	1	-	0	1	1	1	1	0	0	-	0	0	1	0	1	0	1	1	0	0	0	1	1	-	0	1	1
S2_27335790	A/G	A	G	AA	GG	2	27335790	1	1	0	0	0	1	1	1	1	0	0	0	0	1	1	1	0	0	0	1	1	1	0	0	-	0	0	1	0	1	0	1	1	0	0	0	1	1	-	0	1	1
S2_27355856	A/T	A	T	AA	TT	2	27355856	1	1	0	0	0	1	1	1	1	0	0	0	0	1	1	1	-	0	0	1	1	1	0	-	0	0	0	1	0	1	0	1	1	0	0	0	1	1	-	0	1	1
S2_27355859	G/A	G	A	GG	AA	2	27355859	1	1	0	0	0	1	1	1	1	0	0	0	0	1	1	1	-	0	0	1	1	1	0	-	0	0	0	1	0	1	0	1	1	0	0	0	1	1	-	0	1	1
S2_27356089	T/C	T	C	TT	CC	2	27356089	1	1	0	0	0	1	1	1	1	0	0	0	0	1	1	1	-	0	1	1	1	1	0	0	-	0	0	1	0	1	0	1	1	0	0	0	1	1	1	0	1	1
S2_27360191	C/T	C	T	CC	TT	2	27360191	1	1	0	0	0	1	1	1	1	0	0	0	0	1	1	1	-	0	-	1	-	1	0	-	0	0	0	1	0	1	0	1	1	0	0	0	1	1	-	0	1	1
S2_27360220	A/T	A	T	AA	TT	2	27360220	1	1	0	0	0	1	1	1	1	0	0	0	0	1	1	1	-	0	-	1	-	1	0	-	0	0	0	1	0	1	0	1	1	0	0	0	1	1	-	0	1	1
S2_27361400	C/T	C	T	CC	TT	2	27361400	1	1	0	0	0	1	1	1	1	0	0	0	0	1	1	1	-	0	-	1	1	1	0	0	-	0	0	1	0	1	0	1	1	0	0	0	1	1	0	0	1	1
S2_27361432	G/A	G	A	GG	AA	2	27361432	1	1	0	0	0	1	1	1	1	0	0	0	0	1	1	1	-	0	-	1	1	1	0	0	-	0	0	1	0	1	0	1	1	0	0	0	1	1	0	0	1	1
S2_27399751	C/G	C	G	CC	GG	2	27399751	1	1	0	0	0	1	1	1	1	0	0	0	0	1	1	1	-	0	0	1	1	1	0	0	-	0	0	1	0	1	0	1	1	0	0	0	1	1	-	0	1	1
S2_27400924	G/A	G	A	GG	AA	2	27400924	1	1	0	0	0	1	1	1	1	0	0	0	0	1	1	1	-	0	-	1	1	1	0	0	-	0	0	1	0	1	0	1	1	0	0	0	1	1	-	0	1	1
S2_27454274	A/G	A	G	AA	GG	2	27454274	1	1	0	0	0	1	1	1	1	-	0	0	0	1	1	1	-	0	0	1	1	1	-	-	0	0	0	1	0	1	0	1	1	0	0	0	1	-	1	0	1	1
S2_27455582	T/G	T	G	TT	GG	2	27455582	1	1	0	0	0	1	1	1	1	0	0	0	0	1	1	1	-	0	-	1	1	1	0	-	0	0	0	1	0	1	0	1	1	0	0	0	1	-	-	0	1	1
S2_27499176	A/G	A	G	AA	GG	2	27499176	1	1	0	0	0	1	1	1	1	0	0	0	0	1	1	1	-	0	-	1	1	1	0	0	0	0	0	1	0	1	0	1	1	0	0	0	1	-	1	0	1	1
S2_27543580	A/G	A	G	AA	GG	2	27543580	1	1	0	0	0	-	1	1	1	0	1	1	1	0	0	-	1	0	0	1	1	1	0	-	0	0	1	1	1	1	0	1	0	0	1	1	1	0	1	0	0	0
S2_27599540	C/T	C	T	CC	TT	2	27599540	1	1	0	0	0	1	1	1	1	0	0	0	0	1	1	1	-	0	0	1	1	1	0	-	-	0	0	1	0	1	0	1	1	0	0	0	1	-	-	-	1	1
S2_28127583	G/A	G	A	GG	AA	2	28127583	1	1	0	0	0	1	1	1	1	0	0	0	0	1	-	-	-	0	0	1	1	1	0	0	1	0	0	1	0	1	0	1	1	0	0	0	1	-	-	0	1	1
S2_28127609	A/G	A	G	AA	GG	2	28127609	1	1	0	0	0	1	1	1	1	0	0	0	0	1	-	-	-	0	0	1	1	1	0	0	1	0	0	1	0	1	0	1	1	0	0	0	1	-	-	0	1	1
S2_28127625	T/C	T	C	TT	CC	2	28127625	1	1	0	0	0	1	1	1	1	0	0	0	0	1	-	-	-	0	0	1	1	1	0	0	1	0	0	1	0	1	0	1	1	0	0	0	1	-	-	0	1	1
S2_28127638	G/T	G	T	GG	TT	2	28127638	1	1	0	0	0	1	1	1	1	0	0	0	0	1	-	-	-	0	0	1	1	1	0	0	1	0	0	1	0	1	0	1	1	0	0	0	1	-	-	0	1	1
S2_28127676	C/T	C	T	CC	TT	2	28127676	1	1	0	0	0	1	1	1	1	0	0	0	0	1	1	-	-	0	-	1	1	1	0	0	1	0	0	1	0	1	0	1	1	0	0	0	1	-	-	0	1	1
S2_28134342	C/T	C	T	CC	TT	2	28134342	1	1	0	0	0	1	1	1	1	0	0	0	0	1	1	-	-	0	1	1	1	1	0	0	1	0	0	1	0	1	0	1	1	0	0	0	1	-	1	0	1	1
S2_28147692	C/A	C	A	CC	AA	2	28147692	1	1	0	0	0	1	1	1	1	0	0	0	0	1	1	-	0	0	1	1	1	1	0	0	1	0	0	1	0	1	0	1	1	0	0	0	1	-	-	0	1	1
S2_28149217	T/C	T	C	TT	CC	2	28149217	1	1	0	0	0	1	1	1	1	0	0	0	0	1	1	-	-	0	-	1	1	1	0	0	1	0	0	1	0	1	0	1	1	0	0	0	1	0	0	0	1	1
S2_28169687	A/G	A	G	AA	GG	2	28169687	1	1	0	0	0	1	1	1	1	0	0	0	0	1	1	-	-	0	-	1	1	1	0	0	1	0	0	1	0	1	0	1	1	0	0	0	1	-	-	0	1	1
S2_28191615	T/A	T	A	TT	AA	2	28191615	1	1	0	0	0	1	1	1	1	0	0	0	0	1	1	-	-	0	1	1	1	1	0	0	1	0	0	1	0	1	0	1	1	0	0	0	1	-	-	0	1	1
S2_28204986	C/A	C	A	CC	AA	2	28204986	1	1	0	0	0	1	1	1	1	0	0	0	0	1	1	-	-	0	-	1	1	1	0	0	1	0	0	1	0	1	0	1	1	0	0	0	1	0	0	0	1	1
S2_28444399	A/G	A	G	AA	GG	2	28444399	1	1	0	0	0	1	1	1	1	0	0	0	0	1	1	-	-	0	-	1	1	1	0	0	1	0	0	1	0	1	0	1	1	0	0	0	1	-	-	0	-	1
S2_28541995	T/C	T	C	TT	CC	2	28541995	1	1	0	0	0	1	1	1	1	0	0	0	0	1	1	-	1	0	0	1	1	1	0	0	1	0	0	1	0	0	0	1	1	0	0	0	1	-	0	0	1	1
S2_28817199	A/G	A	G	AA	GG	2	28817199	1	1	0	0	0	1	1	1	1	0	0	0	0	1	1	-	0	0	-	1	1	1	-	0	1	0	0	1	0	0	0	1	1	0	0	0	1	-	-	0	1	1
S2_28952659	A/G	A	G	AA	GG	2	28952659	1	1	0	0	0	1	1	1	1	0	0	0	0	1	1	-	0	0	-	1	1	1	0	0	1	0	0	1	0	0	0	1	1	0	0	0	1	0	-	0	1	1
S2_28952747	G/A	G	A	GG	AA	2	28952747	1	1	0	0	0	1	1	1	1	0	0	0	0	1	1	-	0	0	-	1	1	1	0	0	1	0	0	1	0	0	0	1	1	0	0	0	1	-	-	0	1	1
S2_28992597	C/G	C	G	CC	GG	2	28992597	1	1	0	0	0	1	1	1	1	0	0	0	0	1	1	-	0	0	-	1	1	1	0	0	1	0	0	1	0	0	0	1	1	0	0	0	1	-	-	0	-	1
S2_29018569	A/C	A	C	AA	CC	2	29018569	1	1	0	0	0	1	1	1	1	0	0	0	0	1	1	-	0	0	-	1	1	1	0	0	1	0	0	1	0	0	0	1	1	0	0	0	1	-	0	0	1	1
S2_29036816	G/C	G	C	GG	CC	2	29036816	1	1	0	0	0	1	1	1	1	0	0	0	0	1	1	-	0	0	-	1	1	1	0	0	1	0	0	1	0	0	0	1	1	0	0	0	1	-	-	0	1	1
S2_29043675	A/G	A	G	AA	GG	2	29043675	1	1	0	0	0	1	1	1	1	0	0	0	0	1	1	-	0	0	1	1	1	1	0	0	1	0	0	1	0	0	0	1	1	0	0	0	1	0	1	0	1	1
S2_29069225	A/G	A	G	AA	GG	2	29069225	1	1	0	0	0	1	1	1	1	0	0	0	0	1	1	-	0	0	1	1	1	1	0	0	1	0	0	1	0	0	0	1	1	0	0	0	1	-	-	0	1	1
S2_29088010	C/A	C	A	CC	AA	2	29088010	1	1	0	0	0	1	1	1	1	0	1	0	0	1	1	-	0	0	-	1	1	1	0	0	1	0	0	1	0	0	0	1	1	0	0	0	1	-	-	0	1	1
S2_29088011	A/C	A	C	AA	CC	2	29088011	1	1	0	0	0	1	1	1	1	0	1	0	0	1	1	-	0	0	-	1	1	1	0	0	1	0	0	1	0	0	0	1	1	0	0	0	1	-	-	0	1	1
S2_29161317	G/C	G	C	GG	CC	2	29161317	1	1	0	0	0	1	1	1	1	0	1	0	0	1	1	0	0	0	0	1	1	1	0	0	1	0	0	1	0	0	0	1	1	0	0	0	1	-	-	0	1	1
S2_29225111	G/A	G	A	GG	AA	2	29225111	1	1	0	0	0	1	1	1	1	0	1	0	0	1	1	-	0	0	-	1	1	1	0	0	1	0	0	1	0	0	0	1	1	0	0	0	1	-	-	0	1	1
S2_29249252	G/A	G	A	GG	AA	2	29249252	1	1	0	0	0	1	1	1	1	0	1	0	0	1	1	-	0	0	0	1	1	1	0	0	1	0	0	1	0	0	0	1	1	0	0	0	1	1	0	0	1	1
S2_29328581	T/C	T	C	TT	CC	2	29328581	1	1	0	0	0	1	1	1	1	0	1	0	0	1	1	-	0	0	-	1	1	1	0	0	1	0	0	1	0	0	0	1	1	0	0	0	1	-	-	0	1	1
S2_29346518	G/A	G	A	GG	AA	2	29346518	1	1	0	0	0	1	1	1	1	0	1	0	0	1	1	-	0	0	-	1	1	1	0	0	1	0	0	-	0	0	0	1	1	0	0	0	1	-	-	0	1	1
S2_29510716	G/C	G	C	GG	CC	2	29510716	1	1	0	0	0	1	1	1	1	0	1	0	0	1	1	-	0	0	0	1	1	1	0	0	1	0	0	1	0	0	0	1	1	0	0	0	1	-	-	0	1	1
S2_29583070	A/G	A	G	AA	GG	2	29583070	1	1	0	0	0	1	1	1	1	0	1	0	0	1	1	-	0	0	-	1	1	1	-	0	1	0	0	1	0	0	0	1	1	0	0	0	1	-	-	0	1	1
S2_29615987	G/A	G	A	GG	AA	2	29615987	1	1	0	0	0	-	1	1	1	0	1	0	0	1	1	-	0	0	-	1	1	1	0	0	1	0	0	1	0	0	0	1	1	0	0	0	1	1	1	0	1	1
S2_29646181	C/T	C	T	CC	TT	2	29646181	1	1	0	0	0	1	1	1	1	0	1	0	0	1	1	-	0	0	-	1	1	1	0	0	1	0	0	1	0	0	0	1	1	0	0	0	1	-	-	0	1	1
S2_29736448	T/C	T	C	TT	CC	2	29736448	1	1	0	0	0	1	1	1	1	0	1	0	0	1	1	-	0	0	-	1	1	1	0	0	1	0	0	1	0	0	0	1	1	0	0	0	1	-	-	0	1	1
S2_29853680	C/G	C	G	CC	GG	2	29853680	1	1	0	0	0	1	1	1	1	0	1	0	0	1	1	-	0	0	0	1	1	1	0	0	1	0	0	1	0	0	0	1	1	0	0	0	1	-	-	0	1	1
S2_29853823	C/T	C	T	CC	TT	2	29853823	1	1	0	0	0	1	1	1	1	0	1	0	0	1	1	-	0	0	0	1	1	1	0	0	1	-	0	1	0	0	0	1	1	0	0	0	1	-	0	0	1	1
S2_29853825	C/T	C	T	CC	TT	2	29853825	1	1	0	0	0	1	1	1	1	0	1	0	0	1	1	-	0	0	0	1	1	1	0	0	1	-	0	1	0	0	0	1	1	0	0	0	1	-	0	0	1	1
S2_29891026	G/A	G	A	GG	AA	2	29891026	1	1	0	0	0	1	1	1	1	0	1	0	0	1	1	-	0	0	1	1	1	1	0	0	1	0	0	1	0	0	0	1	1	0	0	0	1	-	-	0	1	1
S2_29968649	G/C	G	C	GG	CC	2	29968649	1	1	0	0	0	1	1	1	-	0	1	0	0	1	-	-	0	0	0	-	1	1	0	-	1	0	0	1	0	0	0	1	1	0	0	0	1	-	0	0	1	1
S2_29978372	T/C	T	C	TT	CC	2	29978372	1	1	0	0	0	1	1	1	1	0	1	0	0	1	1	-	0	0	-	1	1	1	0	0	1	0	0	1	0	0	0	1	1	0	0	0	1	-	-	0	1	1
S2_29981771	G/A	G	A	GG	AA	2	29981771	1	1	0	0	0	1	1	1	1	0	1	0	0	1	1	-	0	0	0	1	1	1	0	0	1	0	0	1	0	0	0	1	1	0	0	0	1	-	-	0	1	1
S2_30022583	G/A	G	A	GG	AA	2	30022583	1	1	0	0	0	1	1	1	1	0	1	0	0	1	1	-	0	0	-	1	1	1	0	0	1	0	0	1	0	1	0	1	1	0	0	0	1	-	-	0	1	1
S2_30152782	C/G	C	G	CC	GG	2	30152782	1	1	0	0	-	1	1	1	1	0	1	0	0	1	1	-	0	0	-	1	1	1	0	0	1	0	0	1	0	1	0	1	1	0	0	0	1	-	-	0	1	1
S2_30154186	C/T	C	T	CC	TT	2	30154186	1	1	0	0	0	1	1	1	1	0	1	0	0	1	1	-	0	0	-	1	1	1	0	0	1	0	0	1	0	1	0	1	1	0	0	0	1	-	-	0	1	1
S2_30163417	T/G	T	G	TT	GG	2	30163417	1	1	0	0	0	1	1	1	1	0	1	0	0	1	1	-	0	0	-	1	1	1	0	0	1	0	0	1	0	1	0	1	1	0	0	0	1	0	-	0	1	1
S2_30163421	T/C	T	C	TT	CC	2	30163421	1	1	0	0	0	1	1	1	1	0	1	0	0	1	1	-	0	0	-	1	1	1	0	0	1	0	0	1	0	1	0	1	1	0	0	0	1	0	-	0	1	1
S2_30264651	G/A	G	A	GG	AA	2	30264651	1	1	0	0	0	1	1	1	1	0	1	0	0	1	1	0	0	0	0	1	1	1	0	0	1	0	0	1	0	1	0	1	1	0	0	0	1	-	-	0	1	1
S2_30268400	C/T	C	T	CC	TT	2	30268400	1	1	0	0	0	1	1	1	1	0	1	0	0	1	1	-	0	0	-	1	1	1	0	0	1	0	0	1	0	1	0	1	1	0	0	0	1	-	-	0	1	1
S2_30281240	A/T	A	T	AA	TT	2	30281240	1	1	0	0	0	1	1	1	1	0	1	0	0	1	1	-	0	0	-	1	1	1	1	0	1	0	0	1	0	1	0	1	1	0	0	0	1	-	-	0	1	1
S2_30310626	A/G	A	G	AA	GG	2	30310626	1	1	0	0	0	1	1	1	1	0	1	0	0	1	1	0	0	0	-	1	1	1	0	0	1	0	0	1	0	1	0	1	1	0	0	0	1	-	-	0	1	1
S2_30312478	T/C	T	C	TT	CC	2	30312478	1	1	0	0	0	1	1	1	1	0	1	0	0	1	1	-	0	0	-	1	1	1	-	0	1	0	0	1	0	1	0	1	1	0	0	0	1	-	-	0	1	1
S2_30314598	T/A	T	A	TT	AA	2	30314598	1	1	0	0	0	1	1	1	1	0	1	0	0	1	1	-	0	0	-	1	1	1	0	0	1	0	0	1	0	1	0	1	1	0	0	0	1	-	-	0	1	1
S2_30314698	C/T	C	T	CC	TT	2	30314698	1	1	0	0	0	1	1	1	1	0	1	0	0	1	1	-	0	0	-	1	1	1	0	0	1	0	0	1	0	1	0	1	1	0	0	0	1	0	1	0	1	1
S2_30410471	A/G	A	G	AA	GG	2	30410471	1	1	0	0	0	1	0	0	0	0	0	0	0	1	0	0	0	0	0	0	1	-	0	-	1	0	0	1	0	0	0	1	0	0	0	0	0	0	0	0	0	-
S2_30410553	T/A	T	A	TT	AA	2	30410553	1	1	0	0	0	1	0	0	0	0	0	0	0	1	0	0	0	0	0	0	1	1	0	1	1	0	0	1	0	0	0	1	0	0	0	0	0	0	0	0	0	-
S2_30435093	G/A	G	A	GG	AA	2	30435093	1	1	0	0	0	1	1	1	1	0	1	0	0	1	1	0	0	0	-	1	1	1	0	0	1	0	0	1	0	1	0	1	1	0	0	0	1	1	1	0	1	1
S2_30440044	A/G	A	G	AA	GG	2	30440044	1	1	0	0	0	1	1	1	1	0	1	0	0	1	1	-	0	0	-	1	1	1	0	0	1	0	0	1	0	1	0	1	1	0	0	0	1	1	-	0	1	1
S2_30453892	A/C	A	C	AA	CC	2	30453892	1	1	0	0	0	1	1	1	1	0	1	0	0	1	1	-	0	0	0	1	1	1	0	0	1	0	0	1	0	1	0	1	1	0	0	0	1	-	-	0	1	1
S2_30462144	T/C	T	C	TT	CC	2	30462144	1	1	0	0	0	1	1	1	1	0	1	0	0	1	1	-	0	0	-	1	1	1	0	0	1	0	0	1	0	1	0	1	1	0	0	0	1	-	-	0	1	1
S2_30471845	T/C	T	C	TT	CC	2	30471845	1	1	0	0	0	1	1	1	1	0	1	-	0	1	1	0	-	0	-	1	1	1	0	0	1	0	0	1	0	1	0	1	1	0	0	0	1	1	-	0	1	1
S2_30471847	G/A	G	A	GG	AA	2	30471847	1	1	0	0	0	1	1	1	1	0	1	-	0	1	1	0	-	0	-	1	1	1	0	0	1	0	0	1	0	1	0	1	1	0	0	0	1	1	-	0	1	1
S2_30492232	A/G	A	G	AA	GG	2	30492232	1	1	0	0	0	1	1	1	1	0	1	0	0	1	1	-	0	0	-	1	1	1	0	0	1	0	0	1	0	1	0	1	1	0	0	0	1	-	-	0	1	1
S2_30554556	A/G	A	G	AA	GG	2	30554556	1	1	0	0	0	1	1	1	1	0	1	0	0	1	1	-	0	0	-	1	1	1	0	1	1	0	0	1	0	1	0	1	1	0	0	0	1	-	-	0	1	1
S2_30618432	G/T	G	T	GG	TT	2	30618432	1	1	0	0	0	1	1	1	1	0	1	0	0	1	1	0	0	0	-	1	1	1	0	1	1	0	0	1	0	1	0	1	1	0	0	0	1	-	-	0	1	1
S2_30728438	T/G	T	G	TT	GG	2	30728438	1	1	0	0	0	1	1	1	1	0	1	0	0	1	1	-	0	0	-	1	1	1	0	1	1	0	0	1	0	1	0	1	1	0	0	0	1	-	-	0	1	1
S2_30913203	G/A	G	A	GG	AA	2	30913203	1	1	0	0	0	1	1	1	1	0	1	0	0	1	1	-	0	0	-	1	1	1	0	1	1	0	0	1	0	1	0	1	1	0	0	0	1	-	-	0	1	1
S2_31044144	G/T	G	T	GG	TT	2	31044144	1	1	0	0	0	1	1	1	1	0	1	0	0	1	1	-	0	0	0	1	1	1	0	1	1	0	0	1	0	1	0	1	1	0	0	0	1	-	-	0	1	1
S2_31055829	G/A	G	A	GG	AA	2	31055829	1	1	0	0	0	1	1	1	1	0	1	0	0	1	1	-	0	0	0	1	1	1	0	1	1	0	0	1	0	1	0	1	1	0	0	0	1	-	-	0	1	1
S2_31065201	A/C	A	C	AA	CC	2	31065201	1	1	0	0	0	1	1	1	1	0	1	0	0	1	1	-	0	0	-	1	1	1	0	1	1	0	0	1	0	1	0	1	1	0	0	0	1	-	1	0	1	1
S2_31104239	C/T	C	T	CC	TT	2	31104239	1	1	0	0	0	1	1	1	1	0	1	0	0	1	1	-	0	0	-	1	1	1	-	1	1	0	0	1	0	1	0	1	1	0	0	0	1	-	-	0	1	1
S2_31347151	A/G	A	G	AA	GG	2	31347151	1	1	0	0	0	1	1	1	1	0	1	0	0	1	1	-	0	0	-	1	1	1	0	1	0	0	0	1	0	1	0	1	1	0	0	0	1	-	-	0	1	1
S2_31372298	C/G	C	G	CC	GG	2	31372298	1	1	0	0	0	1	1	1	1	0	1	0	0	1	1	1	0	0	-	1	1	1	0	1	0	0	0	1	0	1	0	1	1	0	0	0	1	0	-	0	1	1
S2_31387836	A/G	A	G	AA	GG	2	31387836	1	1	0	0	0	1	1	1	1	0	1	0	0	1	1	-	0	0	-	1	1	1	0	1	0	0	0	1	0	1	0	1	1	0	0	0	1	-	-	0	1	1
S2_31387844	A/G	A	G	AA	GG	2	31387844	1	1	0	0	0	1	1	1	1	0	1	0	0	1	1	-	0	0	-	1	1	1	0	1	0	0	0	1	0	1	0	1	1	0	0	0	1	-	-	0	1	1
S2_31389600	G/T	G	T	GG	TT	2	31389600	1	1	0	0	0	1	1	1	1	0	1	0	0	1	1	-	0	0	-	1	1	1	0	1	0	0	0	1	0	1	0	1	1	0	0	0	1	0	0	0	1	1
S2_31415036	A/G	A	G	AA	GG	2	31415036	1	1	0	0	0	1	1	1	1	0	1	0	0	1	1	-	0	0	0	1	1	1	0	1	0	0	0	1	0	1	0	1	1	0	0	0	1	-	-	0	1	1
S2_31743250	G/T	T	G	TT	GG	2	31743250	1	1	0	0	1	1	1	1	1	1	1	1	1	1	1	1	1	1	1	1	1	1	1	1	1	1	1	1	1	1	1	1	1	1	1	1	1	1	1	1	1	1
S2_31816274	C/T	T	C	TT	CC	2	31816274	1	1	0	0	1	1	1	1	1	1	1	1	1	1	1	1	1	1	1	1	1	1	1	1	1	1	1	1	1	1	1	1	1	1	1	1	1	1	1	1	1	1
S2_33592523	A/G	A	G	AA	GG	2	33592523	1	1	0	0	0	1	0	0	0	1	1	0	0	0	0	0	0	0	1	1	1	1	0	1	0	1	1	1	0	1	1	1	1	0	0	0	1	1	0	0	1	1
S2_33592631	A/G	A	G	AA	GG	2	33592631	1	1	0	0	0	1	0	0	0	1	1	0	0	0	0	0	0	0	1	1	1	1	0	1	0	1	1	1	0	1	1	1	1	0	0	0	1	1	0	0	1	1
S2_34228978	C/A	A	C	AA	CC	2	34228978	1	1	0	0	0	1	1	0	-	1	0	1	1	1	1	1	1	0	0	0	1	0	0	0	0	0	0	0	1	1	1	1	1	1	1	0	1	1	1	0	1	1
S2_34493963	C/T	T	C	TT	CC	2	34493963	1	1	0	0	1	0	1	0	1	0	0	0	-	1	-	-	0	1	1	1	0	-	0	-	0	0	0	0	1	0	0	1	1	0	0	1	0	0	-	0	0	-
S2_35177436	C/T	C	T	CC	TT	2	35177436	1	1	0	0	0	1	1	0	0	1	0	0	1	0	0	0	0	0	-	1	1	1	1	0	0	1	1	1	0	1	1	1	1	0	0	1	1	1	0	0	1	1
S2_35220595	T/C	T	C	TT	CC	2	35220595	1	1	0	0	0	1	1	0	0	1	0	0	1	0	0	0	0	0	-	1	1	1	1	0	0	1	1	1	0	1	1	1	1	0	0	1	1	1	0	0	1	1
S2_35285233	A/G	A	G	AA	GG	2	35285233	1	1	0	0	0	1	1	0	0	1	0	0	1	0	0	0	0	0	-	1	1	1	1	0	0	1	1	1	0	1	1	1	1	0	0	1	1	1	0	0	1	1
S2_35309205	T/G	T	G	TT	GG	2	35309205	1	1	0	0	0	1	1	0	0	1	0	0	1	0	0	0	0	0	-	1	1	1	1	0	0	1	1	1	0	1	1	1	1	0	0	1	1	1	0	0	1	1
S2_35482588	A/C	A	C	AA	CC	2	35482588	1	1	0	0	0	-	1	0	0	1	0	0	1	0	0	0	0	0	0	1	1	1	1	0	0	1	1	1	0	1	1	1	1	0	0	1	1	1	0	0	1	1
S2_35487614	T/G	T	G	TT	GG	2	35487614	1	1	0	0	0	1	1	0	0	1	0	0	1	0	0	0	0	0	-	1	1	1	1	0	0	1	1	1	0	1	1	1	1	0	0	1	1	1	0	0	1	1
S2_35491761	G/A	G	A	GG	AA	2	35491761	1	1	0	0	0	1	1	0	0	1	0	0	1	0	0	0	0	0	-	1	1	1	1	0	0	1	1	1	0	1	1	1	1	0	0	1	1	1	0	0	1	1
S2_35714964	T/C	C	T	CC	TT	2	35714964	1	1	0	0	0	1	1	0	0	1	1	0	1	1	0	0	0	0	0	1	1	1	1	0	0	1	1	1	0	1	1	1	1	1	1	1	1	1	0	0	1	1
S2_35714991	C/T	T	C	TT	CC	2	35714991	1	1	0	0	0	1	1	0	0	1	1	0	1	1	0	0	0	0	0	1	1	1	1	0	0	1	1	1	0	1	1	1	1	1	1	1	1	1	0	0	1	1
S2_35714995	G/C	C	G	CC	GG	2	35714995	1	1	0	0	0	1	1	0	0	1	1	0	1	1	0	0	0	0	0	1	1	1	1	0	0	1	1	1	0	1	1	1	1	1	1	1	1	1	0	0	1	1
S2_35951415	A/C	C	A	CC	AA	2	35951415	1	1	0	0	0	1	1	0	0	1	1	0	1	0	0	0	0	0	0	1	1	1	1	1	0	1	1	1	0	1	1	1	1	1	1	1	1	1	0	0	1	1
S2_36022384	A/G	G	A	GG	AA	2	36022384	1	1	0	0	0	1	1	0	0	1	1	0	1	0	0	0	0	1	1	1	1	1	1	1	0	1	1	1	0	1	1	1	1	1	1	1	1	1	0	1	1	1
S2_36119688	G/T	T	G	TT	GG	2	36119688	1	1	0	0	0	1	1	0	0	1	1	0	1	0	0	0	0	1	1	1	1	1	1	0	0	1	1	1	0	1	1	1	1	1	1	1	1	1	0	1	1	1
S2_36204164	C/T	T	C	TT	CC	2	36204164	1	1	0	0	0	1	1	0	0	1	1	0	1	0	0	0	0	1	1	1	1	1	1	0	0	1	1	1	0	1	1	1	1	1	1	1	1	1	0	1	1	1
S2_36323417	T/G	G	T	GG	TT	2	36323417	1	1	0	0	0	1	1	0	0	1	1	0	1	0	0	0	0	1	1	1	1	1	1	0	0	1	1	1	0	1	1	1	1	1	1	1	1	1	0	1	1	1
S2_36324371	C/G	G	C	GG	CC	2	36324371	1	1	0	0	0	1	1	0	0	1	1	0	1	0	0	0	0	1	1	1	1	1	1	0	0	1	1	1	0	1	1	1	1	1	1	1	1	1	0	1	1	1
S2_36342955	G/T	T	G	TT	GG	2	36342955	1	1	0	0	0	1	1	0	0	1	1	0	1	0	0	0	0	1	1	1	1	1	1	0	0	1	1	1	0	1	1	1	1	1	1	1	1	1	0	1	1	1
S2_36381421	C/G	G	C	GG	CC	2	36381421	1	1	0	0	0	1	1	0	0	1	1	0	1	0	0	0	0	1	1	1	1	1	1	1	0	1	1	1	0	1	1	1	1	1	1	1	1	0	0	1	1	1
S2_36383529	A/C	C	A	CC	AA	2	36383529	1	1	0	0	0	1	1	0	0	1	1	0	1	0	0	0	0	1	1	1	1	1	1	0	0	1	1	1	0	1	1	1	1	1	1	1	1	0	0	1	1	1
S2_36383561	C/G	G	C	GG	CC	2	36383561	1	1	0	0	0	1	1	-	0	1	1	0	1	0	0	0	0	1	1	1	1	1	1	1	0	1	1	1	0	1	1	1	1	1	1	1	1	0	0	1	1	1
S2_36471120	A/G	G	A	GG	AA	2	36471120	1	1	0	0	0	1	1	0	0	0	1	0	1	0	0	0	0	1	1	1	1	1	1	1	0	1	1	1	0	1	0	1	1	1	1	1	1	0	0	1	1	1
S2_36614339	A/G	A	G	AA	GG	2	36614339	1	1	0	0	0	1	1	0	0	0	0	0	0	1	0	0	1	0	0	0	1	-	0	0	1	0	0	1	0	0	0	1	0	0	0	0	0	0	0	0	0	-
S2_36760723	C/T	T	C	TT	CC	2	36760723	1	1	0	0	0	1	1	0	0	0	1	0	1	0	0	0	0	1	1	1	1	1	1	1	0	1	1	1	0	1	0	1	1	1	1	1	1	0	0	1	1	1
S2_37117383	T/G	G	T	GG	TT	2	37117383	1	1	0	0	0	1	1	0	0	0	1	0	1	0	0	0	0	1	1	1	1	1	1	1	0	1	1	1	0	1	0	1	1	1	1	1	1	0	0	1	1	1
S2_37117685	A/G	G	A	GG	AA	2	37117685	1	1	0	0	0	1	1	0	0	0	1	0	1	0	0	0	0	1	1	1	1	1	1	1	0	1	1	1	0	1	0	1	1	1	1	1	1	0	0	1	1	1
S2_37126924	A/C	C	A	CC	AA	2	37126924	1	1	0	0	0	1	1	0	0	0	1	0	1	0	0	0	0	1	1	1	1	1	1	1	0	1	1	1	0	1	0	1	1	1	1	1	1	0	0	1	1	1
S2_37126934	C/A	A	C	AA	CC	2	37126934	1	1	0	0	0	1	1	0	0	0	1	0	1	0	0	0	0	1	1	1	1	1	1	1	0	1	1	1	0	1	0	1	1	1	1	1	1	0	0	1	1	1
S2_37129532	A/G	G	A	GG	AA	2	37129532	1	1	0	0	0	1	1	0	0	0	1	0	1	0	0	0	0	1	1	1	1	1	1	1	0	1	1	1	0	1	0	1	1	1	1	1	1	0	0	1	1	1
S2_37129538	G/T	T	G	TT	GG	2	37129538	1	1	0	0	0	1	1	0	0	0	1	0	1	0	0	0	0	1	1	1	1	1	1	1	0	1	1	1	0	1	0	1	1	1	1	1	1	0	0	1	1	1
S2_37239989	A/C	C	A	CC	AA	2	37239989	1	1	0	0	0	1	1	0	0	0	1	0	1	0	0	0	0	1	1	1	1	1	1	1	0	1	1	1	0	1	0	1	1	1	1	1	1	0	0	1	1	1
S2_37240020	G/A	A	G	AA	GG	2	37240020	1	1	0	0	0	1	1	0	0	0	1	0	1	0	0	0	0	1	1	1	1	1	1	1	0	1	1	1	0	1	0	1	1	1	1	1	1	0	0	1	1	1
S2_37297132	T/C	C	T	CC	TT	2	37297132	1	1	0	0	0	1	1	0	0	0	1	-	1	0	0	-	0	1	1	1	1	1	1	1	0	1	1	1	0	1	0	1	1	1	1	1	1	0	0	1	1	1
S2_37386698	G/C	C	G	CC	GG	2	37386698	1	1	0	0	0	1	1	0	0	0	1	0	1	0	0	0	0	1	1	1	1	1	1	1	0	1	1	1	0	1	0	1	1	1	1	1	1	0	0	1	1	1
S2_37387296	T/C	C	T	CC	TT	2	37387296	1	1	0	0	0	1	1	0	0	0	1	0	1	0	0	0	0	1	1	1	1	1	1	1	0	1	1	1	0	1	0	1	1	1	1	1	1	0	0	1	1	1
S2_37398280	A/T	T	A	TT	AA	2	37398280	1	1	0	0	0	1	1	0	0	0	1	0	1	0	0	0	0	1	1	1	1	1	1	1	0	1	1	1	0	1	0	1	1	1	1	1	1	0	0	1	1	1
S2_37406103	T/A	A	T	AA	TT	2	37406103	1	1	0	0	0	1	1	0	0	0	1	0	1	0	0	-	0	1	1	1	1	1	1	1	0	1	1	1	0	1	0	1	1	1	1	1	1	0	0	1	1	1
S2_37406139	C/A	A	C	AA	CC	2	37406139	1	1	0	0	0	1	1	0	0	0	1	0	1	0	0	-	0	1	1	1	1	1	1	1	0	1	1	1	0	1	0	1	1	1	1	1	1	0	0	1	1	1
S2_37406142	A/T	T	A	TT	AA	2	37406142	1	1	0	0	0	1	1	0	0	0	1	0	1	0	0	-	0	1	1	1	1	1	1	1	0	1	1	1	0	1	0	1	1	1	1	1	1	0	0	1	1	1
S2_37406143	T/C	C	T	CC	TT	2	37406143	1	1	0	0	0	1	1	0	0	0	1	0	1	0	0	-	0	1	1	1	1	1	1	1	0	1	1	1	0	1	0	1	1	1	1	1	1	0	0	1	1	1
S2_37461124	T/C	C	T	CC	TT	2	37461124	1	1	0	0	0	1	1	0	0	0	1	0	1	0	0	0	0	1	1	1	1	1	1	1	0	1	1	1	0	1	0	1	1	1	1	1	1	0	0	1	0	0
S2_37609354	G/A	A	G	AA	GG	2	37609354	1	1	0	0	0	1	1	0	0	0	1	0	-	0	0	0	0	1	1	1	1	1	1	1	0	1	1	1	0	1	0	1	1	1	1	1	1	0	0	1	0	0
S2_37817239	A/T	A	T	AA	TT	2	37817239	1	1	0	0	1	1	1	0	0	0	1	0	1	0	0	0	0	1	1	1	1	1	0	1	0	-	1	1	0	1	0	1	1	1	1	1	1	1	0	1	0	0
S2_37817397	G/T	T	G	TT	GG	2	37817397	1	1	0	0	1	1	1	0	0	0	1	0	1	0	0	0	0	1	1	1	1	1	0	1	0	-	1	1	0	1	0	1	1	1	1	1	1	1	0	1	0	0
S3_1897085	G/C	G	C	GG	CC	3	1897085	1	1	0	0	0	0	1	0	1	1	0	0	-	1	0	-	1	0	0	1	0	1	1	1	0	-	1	1	1	1	1	0	1	0	0	0	1	1	0	1	0	-
S3_2055215	G/A	G	A	GG	AA	3	2055215	1	1	0	0	0	0	1	0	1	1	0	0	-	1	0	-	1	0	0	1	0	1	1	1	0	-	1	1	1	1	1	0	1	0	0	0	1	0	-	1	1	-
S3_2060423	A/G	A	G	AA	GG	3	2060423	1	1	0	0	0	0	1	0	1	1	0	0	-	1	0	-	1	0	0	1	0	1	1	-	0	-	1	1	1	1	1	0	1	0	0	0	1	0	-	1	1	-
S3_2070089	C/G	C	G	CC	GG	3	2070089	1	1	0	0	0	0	1	0	1	1	0	0	-	1	0	-	1	0	0	1	0	1	1	-	0	-	1	1	1	1	1	0	1	0	0	0	1	0	-	1	1	-
S3_2070254	A/C	A	C	AA	CC	3	2070254	1	1	0	0	0	0	1	0	1	1	0	0	-	1	0	-	1	0	0	1	0	1	1	-	0	-	1	1	1	1	1	0	1	0	0	0	1	0	-	1	1	-
S3_2077708	G/C	G	C	GG	CC	3	2077708	1	1	0	0	0	0	1	0	1	1	0	0	-	1	0	-	1	0	0	1	0	1	1	-	0	-	1	1	1	1	1	0	1	0	0	0	1	0	0	1	1	-
S3_2111335	G/A	G	A	GG	AA	3	2111335	1	1	0	0	0	0	1	0	1	1	0	0	-	1	0	-	1	0	0	1	0	1	1	-	0	-	1	1	1	1	1	0	1	0	0	0	1	0	-	1	1	-
S3_2132541	G/T	G	T	GG	TT	3	2132541	1	1	0	0	0	0	1	0	1	1	0	0	-	1	0	1	1	0	0	1	0	1	1	-	0	-	1	1	1	1	1	0	1	0	0	0	1	0	-	1	1	-
S3_2160349	C/G	C	G	CC	GG	3	2160349	1	1	0	0	0	0	1	0	1	1	0	0	-	1	0	1	1	0	0	1	0	1	1	-	0	-	1	1	1	1	1	0	1	0	0	0	1	0	-	1	0	-
S3_2164715	A/G	A	G	AA	GG	3	2164715	1	1	0	0	0	0	1	0	1	1	0	0	-	1	0	1	1	0	0	1	0	1	1	1	0	0	1	1	1	1	1	0	1	0	0	0	1	0	0	1	1	-
S3_2175455	G/A	G	A	GG	AA	3	2175455	1	1	0	0	0	0	1	0	1	1	0	0	-	1	0	1	-	0	0	1	0	1	1	-	0	-	1	1	1	1	1	0	1	0	0	0	1	0	-	1	1	-
S3_3730948	G/A	G	A	GG	AA	3	3730948	1	1	0	0	0	0	1	1	1	1	0	0	-	1	1	1	1	0	0	1	0	-	1	-	-	-	1	1	1	0	1	0	1	0	0	1	1	0	-	1	1	-
S3_3734426	G/C	G	C	GG	CC	3	3734426	1	1	0	0	0	0	1	1	1	1	0	0	-	1	1	1	1	0	0	1	0	1	1	1	-	-	1	1	1	0	1	0	1	0	0	1	1	0	1	1	1	-
S3_3734495	C/G	C	G	CC	GG	3	3734495	1	1	0	0	0	0	1	1	1	1	0	0	-	1	1	1	1	0	0	1	0	-	1	1	0	-	1	1	1	0	1	0	1	0	0	1	1	0	1	1	1	0
S3_3734498	G/C	G	C	GG	CC	3	3734498	1	1	0	0	0	0	1	1	1	1	0	0	-	1	1	1	1	0	0	1	0	-	1	1	0	-	1	1	1	0	1	0	1	0	0	1	1	0	1	1	1	0
S3_3737886	T/A	T	A	TT	AA	3	3737886	1	1	0	0	0	0	1	1	1	1	0	0	-	1	1	1	1	0	0	1	0	0	1	1	-	-	1	1	1	0	1	0	1	0	0	1	1	0	-	1	1	0
S3_3931752	A/C	A	C	AA	CC	3	3931752	1	1	0	0	0	0	1	1	1	1	0	0	-	1	1	1	1	0	0	1	0	0	1	1	0	-	1	1	1	0	1	0	1	0	0	1	1	0	-	1	1	1
S3_3931790	C/T	C	T	CC	TT	3	3931790	1	1	0	0	0	0	1	1	1	1	0	0	-	1	1	1	1	0	0	1	0	0	1	-	0	-	1	1	1	0	1	0	1	0	0	1	1	0	-	1	1	1
S3_3931841	G/T	G	T	GG	TT	3	3931841	1	1	0	0	0	0	1	1	1	1	0	0	-	1	1	1	1	0	0	1	0	0	1	1	0	-	1	1	1	0	1	0	1	0	0	1	1	0	-	1	1	1
S3_3973248	A/G	A	G	AA	GG	3	3973248	1	1	0	0	0	0	1	1	1	1	0	0	-	1	1	1	1	0	0	1	0	-	1	1	-	1	1	1	1	0	1	0	1	0	0	1	1	0	-	1	1	1
S3_4007257	G/A	G	A	GG	AA	3	4007257	1	1	0	0	0	0	1	1	1	1	0	0	-	1	1	1	1	0	0	1	0	-	1	-	-	-	1	1	1	0	1	0	1	0	0	1	1	0	1	1	1	1
S3_4013086	T/A	T	A	TT	AA	3	4013086	1	1	0	0	0	0	1	1	1	1	0	0	-	1	1	1	1	0	0	1	0	-	1	1	-	-	1	1	1	0	1	0	1	0	0	1	1	0	-	1	1	1
S3_4038974	G/C	G	C	GG	CC	3	4038974	1	1	0	0	0	0	1	1	1	1	0	0	-	1	1	1	1	0	0	1	0	-	1	1	-	1	1	1	1	0	1	0	1	0	0	1	1	0	0	1	1	1
S3_4100300	G/A	G	A	GG	AA	3	4100300	1	1	0	0	0	0	1	1	1	1	0	0	-	1	1	1	1	0	0	1	0	0	1	-	-	-	1	1	1	0	1	0	1	0	0	1	1	0	1	1	1	1
S3_4125537	C/G	C	G	CC	GG	3	4125537	1	1	0	0	0	0	1	1	1	1	0	0	-	1	1	1	1	0	0	1	0	0	1	1	-	-	1	1	1	0	1	0	1	0	0	1	1	0	-	1	1	1
S3_4125538	T/C	T	C	TT	CC	3	4125538	1	1	0	0	0	0	1	1	1	1	0	0	-	1	1	1	1	0	0	1	0	0	1	1	-	-	1	1	1	0	1	0	1	0	0	1	1	0	-	1	1	1
S3_4125540	T/G	T	G	TT	GG	3	4125540	1	1	0	0	0	0	1	1	1	1	0	0	-	1	1	1	1	0	0	1	0	0	1	1	-	-	1	1	1	0	1	0	1	0	0	1	1	0	-	1	1	1
S3_4125541	G/T	G	T	GG	TT	3	4125541	1	1	0	0	0	0	1	1	1	1	0	0	-	1	1	1	1	0	0	1	0	0	1	1	-	-	1	1	1	0	1	0	1	0	0	1	1	0	-	1	1	1
S3_4125542	C/A	C	A	CC	AA	3	4125542	1	1	0	0	0	0	1	1	1	1	0	0	-	1	1	1	1	0	0	1	0	0	1	1	-	-	1	1	1	0	1	0	1	0	0	1	1	0	-	1	1	1
S3_4198497	T/A	T	A	TT	AA	3	4198497	1	1	0	0	0	0	1	1	1	1	0	0	-	1	1	1	1	0	0	1	0	-	1	1	-	1	1	1	1	0	1	0	1	0	0	1	1	0	-	1	1	1
S3_4214530	A/G	A	G	AA	GG	3	4214530	1	1	0	0	0	0	1	1	1	1	0	0	-	1	1	1	1	0	0	1	0	0	1	1	-	1	1	1	1	0	1	0	1	0	0	1	1	0	0	1	1	1
S3_4263352	T/G	T	G	TT	GG	3	4263352	1	1	0	0	0	0	1	1	1	1	0	0	-	1	1	1	1	0	0	1	0	-	1	1	-	-	1	1	1	0	1	0	1	0	0	1	1	0	-	1	1	1
S3_4263433	T/C	T	C	TT	CC	3	4263433	1	1	0	0	0	0	1	1	1	1	0	0	-	1	1	1	1	0	0	1	0	-	1	1	-	-	1	1	1	0	1	0	1	0	0	1	1	0	-	1	1	1
S3_5281145	C/T	C	T	CC	TT	3	5281145	1	1	0	0	0	0	1	0	1	1	0	0	-	1	1	1	1	0	0	1	0	-	1	1	0	0	1	1	1	0	1	0	1	0	0	1	1	0	-	1	1	1
S3_5288325	C/T	C	T	CC	TT	3	5288325	1	1	0	0	0	0	1	0	1	1	0	0	-	1	1	1	1	0	0	1	0	-	1	-	0	0	1	1	1	0	1	0	1	0	0	1	1	0	-	1	1	1
S3_5329573	T/C	T	C	TT	CC	3	5329573	1	1	0	0	0	0	1	0	1	1	0	0	-	1	1	1	1	0	0	1	0	-	1	1	0	0	1	1	1	0	1	0	1	0	0	1	1	0	1	1	1	1
S3_5449590	C/T	C	T	CC	TT	3	5449590	1	1	0	0	0	0	1	0	1	1	0	0	-	1	1	1	1	0	0	1	0	0	1	-	0	0	1	1	1	0	1	0	1	0	0	1	1	0	-	1	1	1
S3_5570723	C/G	C	G	CC	GG	3	5570723	1	1	0	0	0	0	1	0	1	1	0	0	-	1	1	1	1	0	0	1	0	0	1	1	0	0	1	1	1	0	1	0	1	0	0	1	0	0	0	1	1	1
S3_5584244	C/T	C	T	CC	TT	3	5584244	1	1	0	0	0	1	1	0	1	1	0	0	-	1	1	1	1	0	0	1	0	-	1	1	0	0	1	1	1	0	1	0	1	0	0	1	0	0	-	1	1	1
S3_5635970	C/T	C	T	CC	TT	3	5635970	1	1	0	0	0	1	1	0	1	1	0	0	-	1	1	1	1	0	0	1	0	-	1	-	0	0	1	1	1	0	1	0	1	0	0	1	0	0	-	1	1	1
S3_5703788	A/T	A	T	AA	TT	3	5703788	1	1	0	0	0	1	1	0	1	1	0	0	-	1	1	1	1	0	0	1	0	-	1	-	0	0	1	1	1	0	1	0	1	0	0	1	0	0	-	1	1	1
S3_5703852	A/G	A	G	AA	GG	3	5703852	1	1	0	0	0	1	1	0	1	1	0	0	-	1	1	1	1	0	0	1	-	0	1	-	0	0	1	1	1	0	1	0	1	0	0	1	0	0	-	1	1	1
S3_5722891	G/C	G	C	GG	CC	3	5722891	1	1	0	0	0	1	1	0	1	1	0	0	-	1	1	1	1	0	0	1	0	-	1	-	0	0	1	1	1	0	1	0	1	0	0	1	0	0	-	1	1	1
S3_5741078	A/G	A	G	AA	GG	3	5741078	1	1	0	0	0	1	1	0	1	1	0	0	-	1	1	1	1	0	0	1	0	-	1	-	0	0	1	1	1	0	1	0	1	0	0	1	0	0	-	1	1	1
S3_5752102	T/A	T	A	TT	AA	3	5752102	1	1	0	0	0	1	1	0	1	1	0	0	-	1	1	1	1	0	0	1	0	0	1	1	0	0	1	1	1	0	1	0	1	0	0	1	0	0	0	1	1	1
S3_5919510	A/C	A	C	AA	CC	3	5919510	1	1	0	0	0	1	1	0	1	1	0	0	-	1	1	-	1	0	0	1	0	0	1	-	0	0	1	1	0	0	1	0	1	0	0	1	0	0	1	1	1	1
S3_5919518	T/C	T	C	TT	CC	3	5919518	1	1	0	0	0	1	1	0	1	1	0	0	-	1	1	-	1	0	0	1	0	0	1	-	0	0	1	1	0	0	1	0	1	0	0	1	0	0	1	1	1	1
S3_5966119	A/C	A	C	AA	CC	3	5966119	1	1	0	0	0	1	1	0	1	1	0	0	-	1	0	0	1	0	0	1	0	-	1	1	0	0	1	1	0	0	1	0	1	0	0	1	0	0	-	1	1	1
S3_6001224	G/A	G	A	GG	AA	3	6001224	1	1	0	0	0	1	1	0	1	1	0	0	-	1	0	0	1	0	0	1	0	-	1	-	0	0	1	1	0	0	1	0	1	0	0	1	0	0	-	1	1	1
S3_6001693	T/A	T	A	TT	AA	3	6001693	1	1	0	0	0	1	1	0	1	1	0	0	-	1	0	0	1	0	0	1	0	-	1	-	0	0	1	1	0	0	1	0	1	0	0	1	0	0	-	1	1	1
S3_6006051	T/C	T	C	TT	CC	3	6006051	1	1	0	0	0	1	1	0	1	1	0	0	-	1	0	0	1	0	0	1	0	0	1	1	0	0	1	1	0	0	1	0	1	0	0	1	0	0	-	1	1	1
S3_6006565	A/G	A	G	AA	GG	3	6006565	1	1	0	0	0	1	1	0	1	1	0	0	-	1	0	0	1	0	0	1	0	-	1	1	0	0	1	1	0	0	1	0	1	0	0	1	0	0	-	1	1	1
S3_6009823	C/G	C	G	CC	GG	3	6009823	1	1	0	0	0	1	1	0	1	1	0	0	-	1	0	0	1	0	0	1	0	0	1	1	0	0	1	1	0	0	1	0	1	0	0	1	0	0	1	1	1	1
S3_6009824	A/C	A	C	AA	CC	3	6009824	1	1	0	0	0	1	1	0	1	1	0	0	-	1	0	0	1	0	0	1	0	0	1	1	0	0	1	1	0	0	1	0	1	0	0	1	0	0	1	1	1	1
S3_6157456	C/G	C	G	CC	GG	3	6157456	1	1	0	0	0	1	1	0	1	1	0	0	-	0	0	0	1	0	0	1	0	-	1	-	0	0	1	1	0	0	1	0	1	0	0	1	0	0	1	1	1	1
S3_6553317	T/G	T	G	TT	GG	3	6553317	1	1	0	0	0	1	1	0	1	1	0	0	-	0	0	0	1	0	1	1	0	-	1	1	0	0	1	1	0	0	1	0	1	0	0	1	0	0	-	1	1	1
S3_6553325	A/C	A	C	AA	CC	3	6553325	1	1	0	0	0	1	1	0	1	1	0	0	-	0	0	0	1	0	1	1	0	-	1	1	0	0	1	1	0	0	1	0	1	0	0	1	0	0	-	1	1	1
S3_7261066	T/A	T	A	TT	AA	3	7261066	1	1	0	0	0	-	1	0	1	1	0	0	-	0	0	0	1	0	-	1	0	-	1	1	0	0	1	1	0	0	1	0	1	0	0	1	0	0	-	1	1	1
S3_7266319	C/T	C	T	CC	TT	3	7266319	1	1	0	0	0	0	1	0	1	1	0	0	-	0	0	0	1	0	-	1	0	-	1	1	0	0	1	1	0	0	1	0	1	0	0	1	0	0	1	1	1	1
S3_7272430	C/T	C	T	CC	TT	3	7272430	1	1	0	0	0	0	1	0	1	1	0	0	-	0	0	0	1	0	-	1	0	0	1	1	0	0	1	1	0	0	1	0	1	0	0	1	0	0	1	1	1	1
S3_7272500	G/T	G	T	GG	TT	3	7272500	1	1	0	0	0	0	1	0	1	1	0	0	-	0	-	0	-	0	1	1	0	0	1	1	0	0	1	1	0	0	1	0	1	0	0	1	0	0	1	1	1	1
S3_7395140	G/T	G	T	GG	TT	3	7395140	1	1	0	0	0	0	1	0	1	1	0	0	-	0	0	0	1	0	-	1	1	0	1	1	0	0	1	1	0	0	1	0	1	0	0	1	0	0	1	1	1	1
S3_7429205	C/G	C	G	CC	GG	3	7429205	1	1	0	0	0	0	1	0	1	1	0	0	-	0	0	0	1	0	1	1	1	-	1	1	0	0	1	1	0	0	1	0	1	0	0	1	0	0	-	1	1	1
S3_7473904	A/G	A	G	AA	GG	3	7473904	1	1	0	0	0	0	1	0	1	1	0	0	-	0	0	0	1	0	-	1	1	-	1	1	0	0	1	1	0	0	1	0	1	0	0	1	0	0	-	1	1	1
S3_7497287	A/C	A	C	AA	CC	3	7497287	1	1	0	0	0	0	1	0	1	1	0	0	-	0	0	0	1	0	-	1	1	-	1	1	0	0	1	1	0	0	1	0	1	0	0	1	0	0	-	1	1	1
S3_7520145	G/T	G	T	GG	TT	3	7520145	1	1	0	0	0	0	1	0	1	1	0	0	-	0	0	0	1	0	-	1	1	0	1	1	0	0	1	1	0	0	1	0	1	0	0	1	0	0	1	1	1	1
S3_7551405	A/C	A	C	AA	CC	3	7551405	1	1	0	0	0	0	1	0	1	1	0	0	-	0	0	0	1	0	-	1	1	-	1	1	0	0	1	1	0	0	1	0	1	0	0	1	0	0	1	1	1	1
S3_7552195	C/T	C	T	CC	TT	3	7552195	1	1	0	0	0	0	1	0	1	1	0	0	-	0	0	0	1	0	1	1	1	0	1	1	0	0	1	1	0	0	1	0	1	0	0	1	0	0	1	1	1	1
S3_7689580	C/A	C	A	CC	AA	3	7689580	1	1	0	0	0	1	1	0	0	0	0	0	-	1	0	0	-	0	0	0	1	1	0	0	1	0	0	1	0	0	0	1	0	0	0	0	0	0	0	1	0	0
S3_8448399	A/G	A	G	AA	GG	3	8448399	1	1	0	0	0	0	1	0	1	1	0	0	-	0	0	0	1	0	-	1	1	-	1	-	0	0	1	1	0	0	1	0	1	0	0	1	0	0	-	1	1	1
S3_8461108	A/T	A	T	AA	TT	3	8461108	1	1	0	0	0	0	1	0	1	1	0	0	-	0	0	0	1	0	-	1	1	0	1	-	0	0	1	1	0	0	1	0	1	0	0	1	0	0	-	1	1	1
S3_8790173	A/T	A	T	AA	TT	3	8790173	1	1	0	0	0	0	1	0	1	1	0	0	-	0	0	0	1	0	-	1	1	0	1	-	0	0	1	0	0	0	1	0	1	0	0	1	0	0	-	1	1	1
S3_8861653	T/A	T	A	TT	AA	3	8861653	1	1	0	0	0	0	1	0	1	1	0	0	-	0	0	0	1	0	-	1	1	0	1	-	0	0	1	0	0	0	1	0	1	0	0	1	0	0	1	1	1	1
S3_8923478	T/C	T	C	TT	CC	3	8923478	1	1	0	0	0	0	1	0	1	1	0	0	1	0	0	0	1	0	1	1	1	-	1	-	0	0	1	0	0	0	1	0	1	0	0	1	0	0	1	1	1	1
S3_8923498	G/A	G	A	GG	AA	3	8923498	1	1	0	0	0	0	1	0	1	1	0	0	1	0	0	0	1	0	1	1	1	-	1	1	0	0	1	0	0	0	1	0	1	0	0	1	0	0	1	1	1	1
S3_8964406	C/G	C	G	CC	GG	3	8964406	1	1	0	0	0	0	1	0	1	1	0	0	-	0	0	0	1	0	-	1	1	0	1	-	0	0	1	0	0	0	1	0	1	0	0	1	0	0	1	1	1	1
S3_8973508	T/C	T	C	TT	CC	3	8973508	1	1	0	0	0	0	1	0	1	1	0	0	-	0	0	0	1	0	-	1	1	0	1	-	0	0	1	0	0	0	1	0	1	0	0	1	0	0	1	1	1	1
S3_8994497	A/G	A	G	AA	GG	3	8994497	1	1	0	0	0	0	1	0	1	1	0	0	-	0	0	0	1	0	-	1	1	-	1	1	0	0	1	0	0	0	1	0	1	0	0	1	0	0	-	1	1	1
S3_9040921	T/G	T	G	TT	GG	3	9040921	1	1	0	0	0	0	1	0	1	1	0	0	-	0	0	0	1	0	-	1	1	0	1	-	0	0	1	0	0	0	1	0	1	0	0	1	0	0	1	1	1	1
S3_9048148	C/A	C	A	CC	AA	3	9048148	1	1	0	0	0	0	1	0	1	1	0	0	-	0	0	0	1	0	-	1	1	-	1	-	0	0	1	0	0	0	1	0	1	0	0	1	0	0	-	1	1	1
S3_9060046	G/A	G	A	GG	AA	3	9060046	1	1	0	0	0	0	1	0	1	1	0	0	-	0	0	0	1	0	-	1	1	0	1	-	0	0	1	0	0	0	1	0	1	0	0	1	0	0	-	1	1	1
S3_9115229	T/G	T	G	TT	GG	3	9115229	1	1	0	0	0	0	1	0	1	1	0	0	-	0	0	0	1	0	-	1	1	-	1	-	0	0	1	0	0	0	1	0	1	0	0	1	0	0	0	1	1	1
S3_9143369	C/G	C	G	CC	GG	3	9143369	1	1	0	0	0	0	1	0	1	1	0	0	-	0	0	0	1	0	1	1	1	0	1	-	0	0	1	0	0	0	1	0	1	0	0	1	0	0	0	1	1	1
S3_9170647	C/G	C	G	CC	GG	3	9170647	1	1	0	0	0	0	1	0	1	1	0	0	-	0	0	0	1	0	0	1	1	0	1	-	0	0	1	0	0	0	1	0	1	0	0	1	0	0	0	1	1	1
S3_9193986	G/A	G	A	GG	AA	3	9193986	1	1	0	0	0	0	1	0	1	1	0	0	-	0	0	0	1	0	-	1	1	0	1	-	0	0	1	0	0	0	1	0	1	0	0	1	0	0	0	1	1	1
S3_9287292	C/T	C	T	CC	TT	3	9287292	1	1	0	0	0	0	1	0	1	1	0	0	-	0	0	0	1	0	-	1	1	0	1	-	0	0	1	0	0	0	1	0	1	0	0	1	0	0	0	1	1	1
S3_9341680	T/C	T	C	TT	CC	3	9341680	1	1	0	0	0	0	1	0	1	1	0	0	-	0	0	0	1	0	-	1	1	0	1	-	0	0	1	-	0	0	1	0	1	0	0	1	0	0	0	1	1	1
S3_9349093	A/C	A	C	AA	CC	3	9349093	1	1	0	0	0	0	1	0	1	1	0	0	-	0	0	0	1	0	-	1	1	-	1	-	0	-	1	0	0	0	1	0	1	0	0	1	0	0	0	1	1	1
S3_9405793	C/A	C	A	CC	AA	3	9405793	1	1	0	0	0	0	1	0	1	1	0	0	-	0	0	0	1	0	-	1	1	0	1	-	0	0	1	0	0	0	1	0	1	0	0	1	0	0	0	1	-	1
S3_9412532	C/G	C	G	CC	GG	3	9412532	1	1	0	0	0	0	1	0	1	1	0	0	-	0	0	0	1	0	-	1	1	-	1	1	0	0	1	0	0	0	1	0	1	0	0	1	0	0	0	1	1	1
S3_9413163	A/G	A	G	AA	GG	3	9413163	1	1	0	0	0	0	1	0	1	1	0	0	-	0	0	0	1	0	-	1	1	0	1	-	0	0	1	0	0	0	1	0	1	0	0	1	0	0	0	1	1	1
S3_9414349	A/G	A	G	AA	GG	3	9414349	1	1	0	0	0	0	1	0	1	1	0	0	-	0	0	0	1	0	-	1	1	0	1	-	0	0	1	0	0	0	1	0	1	0	0	1	0	0	0	1	1	1
S3_9432488	G/A	G	A	GG	AA	3	9432488	1	1	0	0	1	0	1	1	1	1	0	0	1	1	1	1	0	0	-	0	0	1	1	1	0	0	1	1	1	0	1	0	0	0	0	0	1	-	0	0	1	1
S3_9433054	G/A	G	A	GG	AA	3	9433054	1	1	0	0	1	0	1	1	1	1	0	0	1	1	1	1	0	0	-	0	0	1	1	0	0	0	1	1	1	0	1	0	0	0	0	0	1	-	0	0	1	1
S3_9454871	A/G	A	G	AA	GG	3	9454871	1	1	0	0	1	0	1	1	1	1	0	0	1	1	1	1	0	0	-	0	0	1	1	0	0	0	1	1	1	0	1	0	0	0	0	0	1	1	0	0	1	1
S3_9674690	T/C	C	T	CC	TT	3	9674690	1	1	0	0	1	0	0	0	0	1	0	0	-	0	0	-	-	0	0	0	1	0	0	0	-	0	0	0	1	1	1	1	0	1	1	0	-	0	1	1	1	1
S3_9674709	G/A	A	G	AA	GG	3	9674709	1	1	0	0	1	0	0	0	0	1	0	0	-	0	0	-	-	0	0	0	1	0	0	0	-	0	0	0	1	1	1	1	0	1	1	0	-	0	1	1	1	1
S3_9691950	T/G	G	T	GG	TT	3	9691950	1	1	0	0	1	0	0	0	0	1	0	0	-	0	0	-	-	0	0	0	1	0	0	0	-	0	0	0	1	1	1	1	0	1	1	0	1	0	1	1	1	1
S3_9691956	A/T	T	A	TT	AA	3	9691956	1	1	0	0	1	0	0	0	0	1	0	0	-	0	0	-	1	0	0	0	1	0	0	0	-	0	0	0	1	1	1	1	0	1	1	0	1	0	1	1	1	1
S3_9691958	T/G	G	T	GG	TT	3	9691958	1	1	0	0	1	0	0	0	0	1	0	0	-	0	0	-	1	0	0	0	1	0	0	0	-	0	0	0	1	1	1	1	0	1	1	0	1	0	1	1	1	1
S3_9720297	C/G	C	G	CC	GG	3	9720297	1	1	0	0	0	0	1	0	1	1	0	0	-	0	0	0	1	0	1	1	1	0	1	-	0	0	1	0	0	0	1	0	1	0	0	1	0	0	0	1	1	1
S3_9923934	C/G	C	G	CC	GG	3	9923934	1	1	0	0	0	0	1	0	1	1	0	0	-	0	0	0	1	0	-	1	1	0	1	-	0	0	1	0	0	0	1	0	1	0	0	1	0	0	0	1	1	1
S3_9962754	T/C	T	C	TT	CC	3	9962754	1	1	0	0	0	0	1	0	1	1	0	0	-	0	0	0	1	0	-	1	1	-	1	-	0	0	1	0	0	0	1	0	1	0	0	1	0	0	0	1	1	1
S3_10227641	A/G	A	G	AA	GG	3	10227641	1	1	0	0	0	0	1	0	1	1	0	0	-	0	0	0	1	0	-	1	1	-	1	-	0	0	1	0	0	0	1	1	1	0	0	1	0	0	0	1	1	1
S3_10232151	T/C	T	C	TT	CC	3	10232151	1	1	0	0	0	0	1	0	1	1	0	0	-	0	0	0	1	0	-	1	1	0	1	-	0	0	1	0	0	0	1	1	1	0	0	1	0	0	0	1	1	1
S3_10392309	C/T	C	T	CC	TT	3	10392309	1	1	0	0	0	0	1	0	1	1	0	0	-	0	0	0	1	0	-	1	1	-	1	-	0	0	1	0	0	0	1	1	1	0	0	1	0	0	0	1	1	1
S3_10405651	G/A	G	A	GG	AA	3	10405651	1	1	0	0	0	0	1	0	1	1	0	0	-	0	0	0	1	0	0	1	1	-	1	-	0	0	1	0	0	0	1	1	1	0	0	1	0	0	0	1	1	1
S3_10422920	A/G	A	G	AA	GG	3	10422920	1	1	0	0	0	0	1	0	1	1	0	0	-	0	0	0	1	0	0	1	1	0	1	-	0	0	1	0	0	0	1	1	1	-	0	1	0	0	0	1	1	1
S3_10423566	G/A	G	A	GG	AA	3	10423566	1	1	0	0	0	0	1	0	1	1	0	0	-	0	0	0	1	0	-	1	1	-	1	-	0	0	1	0	0	0	1	1	1	0	0	1	0	0	0	1	1	1
S3_10424034	A/G	A	G	AA	GG	3	10424034	1	1	0	0	0	0	1	0	1	1	0	0	-	0	0	0	1	0	-	1	1	-	1	-	0	0	1	0	0	0	1	1	1	0	0	1	0	0	0	1	1	1
S3_10447412	A/G	A	G	AA	GG	3	10447412	1	1	0	0	0	0	1	0	1	1	0	0	-	0	0	0	1	0	-	1	1	0	1	-	0	0	1	0	0	0	1	1	1	0	0	1	0	0	0	1	1	1
S3_10459102	C/G	C	G	CC	GG	3	10459102	1	1	0	0	0	0	1	0	1	1	0	0	-	0	0	0	1	0	-	1	1	-	1	-	0	0	1	0	0	0	1	1	1	0	0	1	0	0	0	1	1	1
S3_10459643	G/A	G	A	GG	AA	3	10459643	1	1	0	0	0	0	1	0	1	1	0	0	-	0	0	0	1	0	-	1	1	-	1	-	0	0	1	0	0	0	1	1	1	0	0	1	0	0	0	1	1	1
S3_10465641	T/G	T	G	TT	GG	3	10465641	1	1	0	0	0	0	1	0	1	1	0	0	-	0	0	0	1	0	1	1	1	-	1	-	0	0	1	0	0	0	1	1	1	0	0	1	0	0	0	1	1	1
S3_10483466	A/C	A	C	AA	CC	3	10483466	1	1	0	0	0	0	1	0	1	1	0	0	-	0	0	0	1	0	-	1	1	0	1	-	0	-	1	0	0	0	1	1	1	0	0	1	0	0	0	1	1	1
S3_10520848	G/C	G	C	GG	CC	3	10520848	1	1	0	0	0	0	1	0	1	1	0	0	-	0	0	0	1	0	-	1	1	0	1	-	0	0	1	0	0	0	1	1	1	0	0	1	0	0	0	1	1	1
S3_10538781	A/G	A	G	AA	GG	3	10538781	1	1	0	0	0	0	1	0	1	1	0	0	-	0	0	0	1	0	-	1	1	-	1	-	0	0	1	0	0	0	1	1	1	0	0	1	0	0	0	1	1	1
S3_10540492	G/A	G	A	GG	AA	3	10540492	1	1	0	0	0	0	1	0	1	1	0	0	-	0	0	0	1	0	-	1	1	-	1	-	0	0	1	0	0	0	1	1	1	0	0	1	0	0	0	1	1	1
S3_10541028	A/G	A	G	AA	GG	3	10541028	1	1	0	0	0	0	1	0	1	1	0	0	-	0	0	0	1	0	-	1	1	0	1	-	0	0	1	0	0	0	1	1	1	0	0	1	0	0	0	1	1	1
S3_10557539	C/A	C	A	CC	AA	3	10557539	1	1	0	0	0	0	1	0	1	1	0	0	-	0	0	0	1	0	-	1	1	1	1	1	0	0	1	0	0	0	1	1	1	0	0	1	0	0	0	1	1	1
S3_10561656	C/T	C	T	CC	TT	3	10561656	1	1	0	0	0	0	1	0	1	1	0	0	-	0	0	0	1	0	-	1	1	-	1	-	0	0	1	0	0	0	1	1	1	0	0	1	0	0	0	1	1	1
S3_10577190	A/T	A	T	AA	TT	3	10577190	1	1	0	0	0	0	1	0	1	1	0	0	-	0	0	0	1	0	-	1	0	0	1	-	0	0	1	0	0	0	1	1	1	0	0	1	0	0	0	1	1	1
S3_10577201	C/T	C	T	CC	TT	3	10577201	1	1	0	0	0	0	1	0	1	1	0	0	-	0	0	0	1	0	-	1	0	0	1	-	0	0	1	0	0	0	1	1	1	0	0	1	0	0	0	1	1	1
S3_10630014	G/T	G	T	GG	TT	3	10630014	1	1	0	0	0	0	1	0	1	1	0	0	-	0	0	0	1	0	-	1	1	-	1	-	0	0	1	0	0	0	1	1	1	1	1	1	0	0	0	1	1	1
S3_10704856	T/C	T	C	TT	CC	3	10704856	1	1	0	0	0	0	1	0	1	1	0	0	-	0	0	0	0	0	-	1	1	-	1	-	0	0	1	0	0	0	1	1	1	1	1	1	0	0	0	1	1	1
S3_10765638	A/G	A	G	AA	GG	3	10765638	1	1	0	0	0	0	1	0	1	1	0	0	-	0	0	0	0	0	-	1	1	0	1	-	0	0	1	0	0	0	1	1	1	1	1	1	0	0	0	1	1	1
S3_10784774	A/C	A	C	AA	CC	3	10784774	1	1	0	0	0	0	1	0	1	1	0	0	-	0	0	0	0	0	0	1	1	-	1	-	0	0	1	0	0	0	1	1	1	1	1	1	0	0	0	1	1	1
S3_10862230	G/T	G	T	GG	TT	3	10862230	1	1	0	0	0	0	1	0	1	1	0	0	-	0	0	0	0	0	0	1	1	-	1	-	0	0	1	0	0	0	1	1	1	1	1	1	0	0	0	1	1	1
S3_10912905	T/C	T	C	TT	CC	3	10912905	1	1	0	0	0	0	1	0	1	1	0	0	-	0	0	0	0	0	-	1	1	-	1	-	0	0	1	0	0	0	1	1	1	1	1	1	0	0	0	1	1	1
S3_11068218	A/G	A	G	AA	GG	3	11068218	1	1	0	0	0	0	1	0	1	1	0	0	-	0	0	0	0	0	0	1	1	0	1	-	0	0	1	0	0	0	1	1	1	1	1	1	0	0	0	1	1	1
S3_11453214	C/A	C	A	CC	AA	3	11453214	1	1	0	0	0	1	1	0	0	0	0	0	0	1	0	0	-	0	0	0	1	1	0	0	1	0	0	1	0	0	0	1	0	0	0	0	0	0	0	1	0	0
S3_11453276	G/C	G	C	GG	CC	3	11453276	1	1	0	0	0	1	1	0	0	0	0	0	0	1	0	0	0	0	0	0	1	1	0	0	1	0	0	1	0	0	0	1	0	0	0	0	0	0	0	1	0	0
S3_11459661	T/C	T	C	TT	CC	3	11459661	1	1	0	0	0	1	1	0	0	0	0	0	0	1	0	0	-	0	0	0	1	-	0	-	1	0	0	1	0	0	0	1	0	0	0	0	0	0	0	1	0	0
S3_11459696	A/C	A	C	AA	CC	3	11459696	1	1	0	0	0	1	1	0	0	0	0	0	0	1	0	0	-	0	0	0	1	-	0	0	1	0	0	1	0	0	0	1	0	0	0	0	0	0	0	1	0	0
S3_14172520	A/C	A	C	AA	CC	3	14172520	1	1	0	0	0	0	0	0	0	1	0	0	1	1	0	0	0	0	-	0	1	0	0	0	-	0	0	1	0	0	1	1	0	1	1	1	1	0	0	0	1	1
S3_14240799	C/A	C	A	CC	AA	3	14240799	1	1	0	0	0	0	0	0	0	1	0	0	-	1	0	0	0	0	-	0	1	0	0	0	-	0	0	1	0	0	1	1	0	1	1	1	1	0	0	0	1	1
S3_14243145	G/C	G	C	GG	CC	3	14243145	1	1	0	0	0	0	0	0	0	1	0	0	-	1	0	0	0	0	-	0	1	0	0	0	-	0	0	1	0	0	1	1	0	1	1	1	1	0	0	0	1	1
S3_14263043	A/G	A	G	AA	GG	3	14263043	1	1	0	0	0	0	0	0	0	1	0	0	-	1	0	0	0	0	0	0	1	0	0	0	-	0	0	1	0	0	1	1	0	1	1	1	1	0	0	0	1	1
S3_14817034	T/G	G	T	GG	TT	3	14817034	1	1	0	0	0	0	1	1	0	1	0	0	-	1	0	0	1	1	-	0	1	-	1	0	0	0	0	1	1	1	1	0	1	1	1	0	1	1	0	1	0	0
S3_14817310	C/G	G	C	GG	CC	3	14817310	1	1	0	0	0	0	1	1	0	1	0	0	-	1	0	0	-	1	1	0	1	1	1	0	0	0	0	1	1	1	1	0	1	1	1	0	1	1	1	1	-	0
S3_14817312	T/G	G	T	GG	TT	3	14817312	1	1	0	0	0	0	1	1	0	1	0	0	-	1	0	0	-	1	1	0	1	1	1	0	0	0	0	1	1	1	1	0	1	1	1	0	1	1	1	1	-	0
S3_14817313	G/C	C	G	CC	GG	3	14817313	1	1	0	0	0	0	1	1	0	1	0	0	-	1	0	0	-	1	1	0	1	1	1	0	0	0	0	1	1	1	1	0	1	1	1	0	1	1	1	1	-	0
S3_14817333	A/G	G	A	GG	AA	3	14817333	1	1	0	0	0	0	1	1	0	1	0	0	-	1	0	0	1	1	1	0	1	1	1	0	0	0	0	1	1	1	1	0	1	1	1	0	1	1	1	1	-	0
S3_15496180	G/C	G	C	GG	CC	3	15496180	1	1	0	0	1	0	0	0	0	0	0	0	1	1	0	0	0	0	-	0	1	0	0	0	0	0	0	1	0	0	0	1	0	1	1	1	1	0	0	0	1	1
S3_15496327	C/G	C	G	CC	GG	3	15496327	1	1	0	0	1	0	0	0	0	0	0	0	1	1	0	0	0	0	-	0	1	0	0	0	0	0	0	1	0	0	0	1	0	1	1	1	1	0	0	0	1	1
S3_15497643	T/G	T	G	TT	GG	3	15497643	1	1	0	0	1	0	0	0	0	0	0	0	1	1	0	0	0	0	-	0	1	0	0	0	0	0	0	1	0	0	0	1	0	1	1	1	1	0	0	0	1	1
S3_15500651	C/T	C	T	CC	TT	3	15500651	1	1	0	0	1	0	0	0	0	0	0	0	1	1	0	0	0	0	-	0	1	0	0	0	0	0	0	1	0	0	0	1	0	1	1	1	1	0	0	0	-	1
S3_15504868	A/G	A	G	AA	GG	3	15504868	1	1	0	0	1	0	0	0	0	0	0	0	1	1	0	0	0	0	-	0	1	0	0	0	0	0	0	1	0	0	0	1	0	1	1	1	1	0	0	0	1	1
S3_15660832	C/G	C	G	CC	GG	3	15660832	1	1	0	0	1	0	0	0	0	0	0	0	1	1	0	0	0	0	-	0	1	0	0	0	0	0	0	1	0	0	0	1	0	1	1	1	1	0	0	0	1	1
S3_17056945	A/G	A	G	AA	GG	3	17056945	1	1	0	0	1	0	0	0	0	0	0	0	1	1	0	0	-	0	0	0	1	0	0	-	0	0	0	0	0	0	0	1	0	1	1	1	1	0	0	0	1	-
S3_18160572	T/C	T	C	TT	CC	3	18160572	1	1	0	0	1	0	0	0	0	0	0	0	1	1	1	-	0	0	0	0	1	0	0	-	0	0	1	1	0	1	0	1	0	1	1	1	1	0	0	0	1	-
S3_18163815	T/G	T	G	TT	GG	3	18163815	1	1	0	0	1	0	0	0	0	0	0	0	1	1	1	0	0	0	0	0	1	0	0	-	0	0	1	1	0	1	0	1	0	1	1	1	1	0	0	0	1	1
S3_18167561	T/A	T	A	TT	AA	3	18167561	1	1	0	0	1	0	0	0	0	0	0	0	1	1	1	-	0	0	0	0	1	0	0	1	0	0	1	1	0	1	0	1	0	1	1	1	1	0	0	0	1	-
S3_18167590	C/T	C	T	CC	TT	3	18167590	1	1	0	0	1	0	0	0	0	0	0	0	1	1	1	-	0	0	0	0	1	0	0	1	0	0	1	1	0	1	0	1	0	1	1	1	1	0	0	0	1	-
S3_18193707	T/G	T	G	TT	GG	3	18193707	1	1	0	0	1	0	0	0	0	0	0	0	1	1	1	-	0	0	0	0	1	0	0	-	0	0	1	1	0	1	-	1	0	1	1	1	1	0	0	0	1	-
S3_18219195	C/A	C	A	CC	AA	3	18219195	1	1	0	0	1	0	0	0	0	0	0	0	1	1	1	-	0	0	0	0	1	0	0	1	0	0	1	1	0	1	0	1	0	1	1	1	1	0	0	0	1	-
S3_18225359	T/G	T	G	TT	GG	3	18225359	1	1	0	0	1	0	0	0	0	0	0	0	1	1	1	-	0	0	0	-	1	0	0	-	0	0	1	1	0	1	0	1	0	1	1	1	1	0	0	0	1	-
S3_18243657	T/G	T	G	TT	GG	3	18243657	1	1	0	0	1	0	0	0	0	0	0	0	1	1	1	-	0	0	0	0	1	0	0	-	0	0	1	1	0	1	0	1	0	1	1	1	1	0	0	0	1	1
S3_18609827	A/G	A	G	AA	GG	3	18609827	1	1	0	0	1	0	0	0	0	0	0	0	1	1	1	1	-	0	0	0	1	0	0	1	0	0	1	1	0	1	0	1	0	1	1	1	1	0	0	0	1	1
S3_18609831	G/A	G	A	GG	AA	3	18609831	1	1	0	0	1	0	0	0	0	0	0	0	1	1	1	1	-	0	0	0	1	0	0	1	0	0	1	1	0	1	0	1	0	1	1	1	1	0	0	0	1	1
S3_18609840	A/C	A	C	AA	CC	3	18609840	1	1	0	0	1	0	0	0	0	0	0	0	1	1	1	1	-	0	0	0	1	0	0	1	0	0	1	1	0	1	0	1	0	1	1	1	1	0	0	0	1	1
S3_18609880	A/C	A	C	AA	CC	3	18609880	1	1	0	0	1	0	0	0	0	0	0	0	1	1	1	1	-	0	0	0	1	0	0	1	0	0	1	1	0	1	0	1	0	1	1	1	1	0	0	0	1	1
S3_18760103	T/C	T	C	TT	CC	3	18760103	1	1	0	0	1	0	0	0	0	0	0	0	1	1	1	-	-	0	0	0	1	0	0	1	0	0	1	1	0	1	0	1	0	1	1	1	1	0	0	0	1	-
S3_18793455	A/G	A	G	AA	GG	3	18793455	1	1	0	0	1	0	0	0	0	0	-	0	1	1	1	-	-	0	0	0	1	0	0	1	0	0	1	1	0	1	0	1	0	1	1	1	1	0	0	0	1	-
S3_18906069	G/T	G	T	GG	TT	3	18906069	1	1	0	0	1	0	0	0	0	0	0	0	1	1	1	-	-	0	0	0	1	0	0	1	0	0	1	1	0	1	0	1	0	1	1	1	1	0	0	0	1	-
S3_18919165	T/G	T	G	TT	GG	3	18919165	1	1	0	0	1	0	0	0	0	0	0	0	1	1	1	-	-	0	0	0	1	0	0	1	0	0	1	1	0	1	0	1	0	1	1	1	1	0	0	0	1	-
S3_18940465	C/T	C	T	CC	TT	3	18940465	1	1	0	0	1	0	0	0	0	0	0	0	1	1	1	-	-	0	0	0	1	0	0	1	0	0	1	1	0	1	0	1	0	1	1	1	1	0	0	0	1	1
S3_19147953	G/A	G	A	GG	AA	3	19147953	1	1	0	0	1	0	0	0	0	0	0	0	1	1	1	-	0	0	0	0	1	0	0	1	0	0	1	1	0	1	0	1	0	1	1	1	1	0	0	0	1	1
S3_19221340	C/T	C	T	CC	TT	3	19221340	1	1	0	0	1	0	0	0	0	0	0	0	1	1	1	1	0	0	0	0	1	0	0	-	0	0	1	1	0	1	0	1	0	1	1	1	1	0	0	0	1	1
S3_19259718	G/C	G	C	GG	CC	3	19259718	1	1	0	0	1	0	0	0	0	0	0	0	1	1	1	-	0	0	0	0	1	0	0	-	0	0	1	1	0	1	0	1	0	1	1	1	1	0	0	0	1	1
S3_19288545	G/T	G	T	GG	TT	3	19288545	1	1	0	0	1	0	0	0	0	0	0	0	1	1	1	-	-	0	0	0	1	0	0	1	0	0	1	1	0	1	0	1	0	1	1	1	1	0	0	0	1	1
S3_19364346	C/T	T	C	TT	CC	3	19364346	1	1	0	0	1	-	1	0	1	0	0	0	-	1	-	-	0	1	1	0	0	0	1	-	0	-	0	0	1	0	0	1	1	0	0	1	0	0	-	0	0	1
S3_19402730	G/A	G	A	GG	AA	3	19402730	1	1	0	0	1	0	0	0	0	0	0	0	1	1	1	-	0	0	0	0	1	0	0	-	-	0	1	1	0	1	0	1	0	1	1	1	1	0	0	0	1	1
S3_19423127	A/G	A	G	AA	GG	3	19423127	1	1	0	0	1	0	0	0	0	0	0	0	1	1	1	-	-	0	0	0	1	0	0	1	0	0	1	1	0	1	0	1	0	1	1	1	1	0	0	0	1	1
S3_19578534	T/C	T	C	TT	CC	3	19578534	1	1	0	0	1	0	0	0	0	0	0	0	1	1	1	-	0	0	0	0	1	0	0	1	0	0	1	1	0	1	0	1	0	1	1	1	1	0	0	0	1	1
S3_19578566	G/C	G	C	GG	CC	3	19578566	1	1	0	0	1	0	0	0	0	0	0	0	1	1	1	-	0	0	0	0	1	0	0	1	0	0	1	1	0	1	0	1	0	1	1	1	1	0	0	0	1	1
S3_19592216	T/C	T	C	TT	CC	3	19592216	1	1	0	0	1	0	0	0	0	0	0	-	1	1	1	-	0	0	0	0	1	0	0	-	0	0	1	1	0	1	0	1	0	1	1	1	1	0	0	0	-	1
S3_19629479	A/G	A	G	AA	GG	3	19629479	1	1	0	0	1	0	0	0	0	0	0	0	-	1	1	-	0	0	0	0	1	0	0	-	0	0	1	1	0	1	0	1	0	1	1	1	1	0	0	0	1	1
S3_19670841	T/C	T	C	TT	CC	3	19670841	1	1	0	0	1	0	0	0	0	0	0	0	-	1	1	1	0	0	0	0	1	0	0	-	0	0	1	1	0	1	0	1	0	1	1	1	1	0	0	0	1	1
S3_19675588	A/T	A	T	AA	TT	3	19675588	1	1	0	0	1	0	0	0	0	0	0	0	-	1	1	1	0	0	0	0	1	0	0	-	0	0	1	1	0	1	0	1	0	1	1	1	1	0	0	0	1	1
S3_19693769	C/T	C	T	CC	TT	3	19693769	1	1	0	0	1	0	0	0	0	0	0	0	-	1	1	1	0	0	0	0	1	0	0	1	0	0	1	1	0	1	0	1	0	1	1	1	1	0	0	0	1	1
S3_19697156	G/A	G	A	GG	AA	3	19697156	1	1	0	0	1	0	0	0	0	0	0	0	-	1	1	-	0	0	0	0	1	0	0	-	0	0	1	1	0	1	0	1	0	1	1	1	1	0	0	0	1	1
S3_19895708	C/A	C	A	CC	AA	3	19895708	1	1	0	0	0	0	0	0	0	0	0	0	-	1	1	1	0	0	0	0	1	0	0	1	0	0	1	1	0	1	0	1	0	1	1	1	1	0	0	0	1	1
S3_19903678	A/G	A	G	AA	GG	3	19903678	1	1	0	0	0	0	0	0	0	0	0	0	-	1	1	-	0	0	0	0	1	0	0	-	0	0	1	1	0	1	0	1	0	1	1	1	1	0	0	0	1	1
S3_23240081	G/T	G	T	GG	TT	3	23240081	1	1	0	0	0	0	0	0	0	0	0	0	-	1	1	-	-	0	0	0	1	0	0	1	0	0	1	1	0	1	0	1	0	1	1	1	1	0	0	0	1	1
S3_24467712	A/G	A	G	AA	GG	3	24467712	1	1	0	0	0	0	0	0	0	0	0	0	-	1	1	-	-	0	0	0	1	0	0	1	0	0	1	1	0	1	0	1	0	1	1	1	1	0	0	0	1	1
S3_24468267	A/G	A	G	AA	GG	3	24468267	1	1	0	0	0	0	0	0	0	0	0	0	-	1	1	-	-	0	0	0	1	0	0	1	0	0	1	1	0	1	0	1	0	1	1	1	1	0	0	0	1	1
S3_24965026	G/A	G	A	GG	AA	3	24965026	1	1	0	0	1	0	1	0	1	0	0	0	-	1	0	-	0	1	1	1	0	-	1	0	0	0	0	1	1	0	0	1	1	0	0	1	0	0	-	0	0	-
S3_24965072	G/A	G	A	GG	AA	3	24965072	1	1	0	0	1	0	1	0	1	0	0	0	-	1	0	-	0	1	1	1	0	-	1	0	0	0	0	1	1	0	0	1	1	0	0	1	0	0	-	0	0	-
S3_25671758	A/G	A	G	AA	GG	3	25671758	1	1	0	0	0	0	0	0	0	0	0	0	-	1	1	1	0	0	0	0	0	0	0	1	0	0	1	1	0	1	0	1	0	1	1	1	1	0	0	0	1	1
S3_25910834	G/A	G	A	GG	AA	3	25910834	1	1	0	0	0	0	0	0	0	0	0	0	1	1	1	-	-	0	0	0	0	0	0	1	0	0	1	1	0	1	0	1	0	1	1	1	1	0	0	0	1	1
S3_25948819	G/T	G	T	GG	TT	3	25948819	1	1	0	0	0	0	0	0	0	0	0	0	1	1	1	-	-	0	0	0	0	0	0	1	0	0	1	1	0	1	0	1	0	1	1	1	1	0	0	0	1	-
S3_26018436	G/T	G	T	GG	TT	3	26018436	1	1	0	0	0	0	0	0	0	0	0	0	1	1	1	-	-	0	0	0	0	0	0	1	0	0	1	1	1	1	0	1	0	1	1	1	1	0	0	0	1	1
S3_26024653	G/C	G	C	GG	CC	3	26024653	1	1	0	0	0	0	0	0	0	0	0	0	1	1	1	0	1	0	0	0	0	0	0	1	0	0	1	1	1	1	0	1	0	1	1	1	1	0	0	0	1	1
S3_26106777	A/G	A	G	AA	GG	3	26106777	1	1	0	0	0	0	0	0	0	0	0	0	1	1	1	-	-	0	0	0	0	0	0	1	0	0	1	1	1	1	0	1	0	1	1	1	1	0	0	0	1	1
S3_27683728	G/A	A	G	AA	GG	3	27683728	1	1	0	0	-	1	1	1	1	1	1	1	0	0	0	-	1	1	1	1	1	1	1	-	1	-	1	1	0	0	1	0	1	0	0	0	0	1	1	1	0	0
S3_27683986	T/G	G	T	GG	TT	3	27683986	1	1	0	0	-	1	1	1	1	1	1	1	0	0	0	-	1	1	1	1	1	1	1	-	1	-	1	1	0	0	1	0	1	0	0	0	0	1	1	-	0	0
S3_27686377	C/A	A	C	AA	CC	3	27686377	1	1	0	0	1	1	1	1	1	1	1	1	0	0	0	-	1	1	1	1	1	1	1	0	1	-	1	1	0	0	1	0	1	0	0	0	0	1	1	1	0	0
S3_28644255	A/T	A	T	AA	TT	3	28644255	1	1	0	0	1	0	0	0	0	1	1	0	1	0	1	0	0	0	0	0	0	0	0	0	0	0	0	0	0	0	1	1	0	1	1	0	1	0	0	0	1	1
S3_28644268	A/G	A	G	AA	GG	3	28644268	1	1	0	0	1	0	0	0	0	1	1	0	1	0	1	0	0	0	0	0	0	0	0	0	0	0	0	0	0	0	1	1	0	1	1	0	1	0	0	0	1	1
S3_28649456	C/G	C	G	CC	GG	3	28649456	1	1	0	0	1	0	0	0	0	1	1	0	1	0	1	-	0	0	0	0	0	0	0	0	0	0	0	0	0	0	1	1	0	1	1	0	1	0	0	0	1	1
S3_28716022	G/A	G	A	GG	AA	3	28716022	1	1	0	0	1	0	0	0	0	1	1	0	1	0	1	-	0	0	0	0	0	0	0	0	0	0	0	0	0	0	1	1	0	1	1	0	1	0	0	0	1	1
S3_28768741	A/G	A	G	AA	GG	3	28768741	1	1	0	0	1	0	0	0	0	1	1	0	1	0	1	-	0	0	0	0	0	0	0	0	0	0	0	0	0	0	1	1	0	1	1	0	1	0	0	0	1	1
S3_28814555	A/G	A	G	AA	GG	3	28814555	1	1	0	0	1	0	0	0	0	1	1	0	1	0	1	-	0	0	0	-	0	0	0	0	0	0	0	0	0	0	1	1	0	1	1	0	1	0	0	0	1	1
S3_28817893	T/G	T	G	TT	GG	3	28817893	1	1	0	0	1	0	0	0	0	1	1	0	1	0	1	1	0	0	0	0	0	0	0	0	0	0	0	0	0	0	1	1	0	1	1	0	1	0	0	0	1	1
S3_28818040	A/C	A	C	AA	CC	3	28818040	1	1	0	0	1	0	0	0	0	1	1	0	1	0	1	-	0	0	0	0	0	0	0	0	0	0	0	0	0	0	1	1	0	1	1	0	1	0	0	0	1	1
S3_28846909	G/A	G	A	GG	AA	3	28846909	1	1	0	0	1	0	0	0	0	1	1	0	1	0	1	-	0	0	0	0	0	0	0	0	0	0	0	0	0	0	1	1	0	1	1	0	1	0	0	0	1	1
S3_30125414	T/C	T	C	TT	CC	3	30125414	1	1	0	0	1	0	1	0	0	1	1	0	0	0	1	-	0	0	0	0	0	0	0	0	0	0	0	0	0	1	1	1	0	1	-	0	1	0	0	0	1	1
S3_30168794	C/A	C	A	CC	AA	3	30168794	1	1	0	0	1	0	1	0	0	1	1	0	0	0	1	1	0	0	0	0	0	0	0	0	0	0	0	0	0	1	1	1	0	1	1	0	1	0	0	0	1	1
S3_30168798	A/T	A	T	AA	TT	3	30168798	1	1	0	0	1	0	1	0	0	1	1	0	0	0	1	-	0	0	0	0	0	0	0	0	0	0	0	0	0	1	1	1	0	1	1	0	1	0	0	0	1	1
S3_30169459	G/T	G	T	GG	TT	3	30169459	1	1	0	0	1	0	1	0	0	1	1	0	0	0	1	-	0	0	0	0	0	0	0	0	0	0	0	0	0	1	1	1	0	1	1	0	1	0	0	0	1	1
S3_30175920	A/G	A	G	AA	GG	3	30175920	1	1	0	0	1	0	1	0	0	1	1	0	0	0	1	1	0	0	0	0	0	0	0	0	0	0	0	0	0	1	1	1	0	1	1	0	1	0	0	0	1	1
S3_30722830	G/A	G	A	GG	AA	3	30722830	1	1	0	0	0	0	0	1	1	0	0	-	-	1	0	1	1	0	-	1	1	-	1	1	1	0	0	1	1	1	0	1	0	0	0	0	0	0	0	1	1	1
S3_30722880	C/T	C	T	CC	TT	3	30722880	1	1	0	0	0	0	0	1	1	0	0	-	-	1	0	1	1	0	0	1	1	0	1	-	1	0	0	1	1	1	0	1	0	0	0	0	0	0	0	1	1	1
S3_30724065	T/C	T	C	TT	CC	3	30724065	1	1	0	0	0	0	0	1	1	0	0	-	-	1	0	1	1	0	-	1	1	-	1	-	1	0	0	1	1	1	0	1	0	0	0	0	0	0	0	1	1	1
S3_30733825	G/A	G	A	GG	AA	3	30733825	1	1	0	0	0	0	0	1	1	0	0	-	-	1	0	1	1	0	-	1	1	1	1	0	1	0	0	1	1	1	0	1	0	0	0	0	0	0	0	1	1	1
S3_31461101	G/T	T	G	TT	GG	3	31461101	1	1	0	0	1	1	1	1	1	1	1	1	1	1	1	1	0	1	1	1	1	1	1	1	1	0	1	1	1	1	1	1	1	1	1	1	1	1	1	1	1	1
S3_31461118	C/T	T	C	TT	CC	3	31461118	1	1	0	0	1	1	1	1	1	1	1	1	1	1	1	1	0	1	1	1	1	1	1	1	1	0	1	1	1	1	1	1	1	1	1	1	1	1	1	1	1	1
S3_31695988	T/A	T	A	TT	AA	3	31695988	1	1	0	0	1	0	0	0	0	1	0	0	0	0	1	-	1	0	0	0	0	0	1	0	0	0	0	0	0	0	1	0	0	0	0	0	0	0	0	0	1	1
S3_31709198	C/A	C	A	CC	AA	3	31709198	1	1	0	0	1	0	0	0	0	1	0	0	0	0	1	-	1	0	0	0	0	0	1	0	0	0	0	0	0	0	1	0	0	0	0	0	0	0	0	0	1	1
S3_31714838	A/G	A	G	AA	GG	3	31714838	1	1	0	0	1	0	0	0	0	1	0	0	0	0	-	1	1	0	0	0	0	0	1	0	0	0	0	0	0	0	1	0	0	0	0	0	0	0	0	0	1	1
S3_31822550	T/C	T	C	TT	CC	3	31822550	1	1	0	0	1	0	0	0	0	1	0	0	0	0	1	0	1	0	0	0	0	0	1	0	0	0	0	0	0	0	1	0	0	0	0	0	0	0	0	0	1	1
S3_31822599	A/C	A	C	AA	CC	3	31822599	1	1	0	0	1	0	0	0	0	1	0	0	0	0	1	-	1	0	0	0	0	0	1	0	0	0	0	0	0	0	1	0	0	0	0	0	0	0	0	0	1	1
S3_31823747	T/C	T	C	TT	CC	3	31823747	1	1	0	0	1	0	0	0	0	1	0	0	0	0	1	0	1	0	0	0	0	0	1	0	0	0	0	0	0	0	1	0	0	0	0	0	0	0	0	0	1	1
S3_31832476	C/T	C	T	CC	TT	3	31832476	1	1	0	0	1	0	0	0	0	1	0	0	0	0	1	-	1	0	0	0	0	0	1	0	0	0	0	0	0	0	1	0	0	0	0	0	0	0	0	0	1	1
S3_31852729	T/C	T	C	TT	CC	3	31852729	1	1	0	0	1	0	0	0	0	1	0	0	0	0	1	-	1	0	0	0	0	0	1	0	0	0	0	0	0	0	1	0	0	0	0	0	0	0	0	0	1	1
S3_31852775	A/C	A	C	AA	CC	3	31852775	1	1	0	0	1	0	0	0	0	1	0	0	0	0	1	-	1	0	0	0	0	0	1	0	0	0	0	0	0	0	1	0	0	0	0	0	0	0	0	0	1	1
S3_31861312	A/C	A	C	AA	CC	3	31861312	1	1	0	0	1	0	0	0	0	1	0	0	0	0	1	1	1	0	0	0	0	0	0	0	0	0	0	0	0	0	1	0	0	0	0	0	0	0	0	0	1	1
S3_31862622	T/C	T	C	TT	CC	3	31862622	1	1	0	0	1	0	0	0	0	1	0	0	0	0	1	-	1	0	0	0	0	0	0	0	0	0	0	0	0	0	1	0	0	0	0	0	0	0	0	0	1	1
S3_31953490	T/C	T	C	TT	CC	3	31953490	1	1	0	0	1	0	0	0	0	1	0	0	0	0	1	-	1	0	0	0	0	0	0	0	0	0	0	0	0	0	1	0	0	0	0	0	0	0	0	0	1	1
S3_31965993	T/C	T	C	TT	CC	3	31965993	1	1	0	0	1	0	0	0	0	1	0	0	0	0	1	-	1	0	0	0	0	0	0	0	0	0	0	0	0	0	1	0	0	0	0	0	0	0	0	0	1	1
S3_31973786	G/A	G	A	GG	AA	3	31973786	1	1	0	0	1	0	0	0	0	1	0	0	0	0	1	-	1	0	0	0	0	0	0	0	0	0	0	0	0	0	1	0	0	0	0	0	0	0	0	0	1	1
S3_31974119	A/G	A	G	AA	GG	3	31974119	1	1	0	0	1	0	0	0	0	1	0	0	0	0	1	-	1	0	0	0	0	0	0	0	0	0	0	0	0	0	1	0	0	0	0	0	0	0	0	0	1	1
S3_32088110	A/T	A	T	AA	TT	3	32088110	1	1	0	0	1	0	0	0	0	1	0	0	0	0	1	-	1	0	0	0	0	0	0	0	0	0	0	0	0	0	1	0	0	0	0	0	0	0	0	0	1	1
S3_32108582	A/T	A	T	AA	TT	3	32108582	1	1	0	0	1	0	0	0	0	1	0	0	0	0	1	-	1	0	0	0	0	0	0	0	0	0	0	0	0	0	1	0	0	0	0	0	0	0	0	0	1	1
S3_32129158	A/G	A	G	AA	GG	3	32129158	1	1	0	0	1	0	0	0	0	1	0	0	0	0	1	-	1	0	0	0	0	0	0	0	0	0	0	0	0	0	1	0	0	0	0	0	0	0	0	0	1	1
S3_32130746	C/T	C	T	CC	TT	3	32130746	1	1	0	0	1	0	0	0	0	1	0	0	0	0	1	-	1	0	0	0	0	0	0	0	0	0	0	0	0	0	1	0	0	0	0	0	0	0	0	0	1	1
S3_32138768	A/G	A	G	AA	GG	3	32138768	1	1	0	0	1	0	0	0	0	1	0	0	0	0	1	-	1	0	0	0	0	0	0	0	0	0	0	0	0	0	1	0	0	0	0	0	0	0	0	0	1	1
S3_32394831	G/A	A	G	AA	GG	3	32394831	1	1	0	0	1	1	0	0	0	1	0	0	-	0	0	-	1	0	0	-	1	0	1	-	-	0	-	0	1	1	1	1	0	1	1	0	-	-	-	1	1	1
S3_32630727	T/C	T	C	TT	CC	3	32630727	1	1	0	0	1	0	0	0	-	1	0	0	0	0	1	1	0	0	0	0	0	0	0	0	0	0	0	0	0	0	1	0	0	0	0	0	0	0	0	0	1	1
S3_32633164	T/C	T	C	TT	CC	3	32633164	1	1	0	0	1	0	0	0	-	1	0	0	0	0	1	-	0	0	0	0	0	0	0	0	0	0	0	0	0	0	1	0	0	0	0	0	0	0	0	0	1	1
S3_32673241	C/T	C	T	CC	TT	3	32673241	1	1	0	0	1	0	0	0	-	0	0	0	0	0	1	-	0	0	0	0	0	0	0	0	0	0	0	0	0	0	0	0	0	0	0	0	0	0	0	0	1	1
S3_32687405	T/C	T	C	TT	CC	3	32687405	1	1	0	0	1	0	0	0	-	0	0	0	0	0	1	-	0	0	0	0	0	0	0	0	0	0	0	0	0	0	0	0	0	0	0	0	0	0	0	0	1	1
S3_32699862	A/C	A	C	AA	CC	3	32699862	1	1	0	0	1	0	0	0	-	0	0	0	0	0	1	0	0	0	0	0	0	0	0	0	0	0	0	0	0	0	0	0	0	0	0	0	0	0	0	0	1	1
S3_32732353	C/G	C	G	CC	GG	3	32732353	1	1	0	0	1	0	0	0	-	0	0	0	0	0	1	-	0	0	0	0	0	0	0	0	0	0	0	0	0	0	0	0	0	0	0	0	0	0	0	0	1	1
S3_32749541	G/C	G	C	GG	CC	3	32749541	1	1	0	0	1	0	0	0	1	0	0	0	0	0	1	-	0	0	0	0	0	0	0	0	0	0	0	0	0	0	0	0	0	0	0	0	0	0	0	0	1	1
S3_32749550	C/A	C	A	CC	AA	3	32749550	1	1	0	0	1	0	0	0	1	0	0	0	0	0	1	-	0	0	0	0	0	0	0	0	0	0	0	0	0	0	0	0	0	0	0	0	0	0	0	0	1	1
S3_32751437	C/T	C	T	CC	TT	3	32751437	1	1	0	0	1	0	0	0	-	0	0	0	0	0	1	1	0	0	0	0	0	0	0	0	0	0	0	0	0	0	0	0	0	0	0	0	0	0	0	0	1	1
S3_32751446	A/T	A	T	AA	TT	3	32751446	1	1	0	0	1	0	0	0	-	0	0	0	0	0	1	1	0	0	0	0	0	0	0	0	0	0	0	0	0	0	0	0	0	0	0	0	0	0	0	0	1	1
S3_32751473	G/T	G	T	GG	TT	3	32751473	1	1	0	0	1	0	0	0	-	0	0	0	0	0	1	1	0	0	0	0	0	0	0	0	0	0	0	0	0	0	0	0	0	0	0	0	0	0	0	0	1	1
S3_32795753	T/C	T	C	TT	CC	3	32795753	1	1	0	0	1	0	0	0	-	0	0	0	0	0	1	-	0	0	0	0	0	0	0	0	0	0	0	0	0	0	0	0	0	0	0	0	0	0	0	0	1	1
S3_32911731	T/G	T	G	TT	GG	3	32911731	1	1	0	0	1	0	0	0	-	0	0	0	0	0	1	-	0	0	0	0	0	0	0	0	0	0	0	0	0	0	0	0	0	-	0	0	0	0	0	0	1	1
S3_32955437	A/C	A	C	AA	CC	3	32955437	1	1	0	0	1	0	0	0	-	0	0	0	0	0	1	-	0	0	0	0	0	0	0	0	0	0	0	0	0	0	0	0	0	0	0	0	0	0	0	0	1	1
S3_33073519	G/T	G	T	GG	TT	3	33073519	1	1	0	0	1	0	0	0	-	0	0	0	0	0	1	-	0	0	0	0	0	0	0	0	0	0	0	0	0	0	0	0	0	1	1	0	0	0	0	0	1	1
S3_33149740	G/A	G	A	GG	AA	3	33149740	1	1	0	0	1	0	0	0	-	0	0	0	0	0	1	0	0	0	0	0	0	0	0	0	0	0	0	0	0	0	0	0	0	1	1	0	0	0	0	0	1	1
S3_33188714	T/C	T	C	TT	CC	3	33188714	1	1	0	0	1	0	0	0	-	0	0	0	0	0	1	-	0	0	0	0	0	0	0	0	0	0	0	0	0	0	0	0	0	1	1	0	0	0	0	0	-	1
S3_33222450	G/A	G	A	GG	AA	3	33222450	1	1	0	0	1	0	0	0	0	0	0	0	0	0	1	-	0	0	0	0	0	0	0	0	0	0	0	0	0	0	0	0	0	1	1	0	0	0	0	0	1	1
S3_33222478	A/G	A	G	AA	GG	3	33222478	1	1	0	0	1	0	0	0	0	0	0	0	0	0	1	0	0	0	0	0	0	0	0	0	0	0	0	0	0	0	0	0	0	1	1	0	0	0	0	0	1	1
S3_33250512	A/C	A	C	AA	CC	3	33250512	1	1	0	0	1	0	0	0	-	0	0	0	0	0	1	-	0	0	0	0	0	0	0	0	0	0	0	0	0	0	0	0	0	1	1	0	0	0	0	0	1	1
S3_33257571	T/A	T	A	TT	AA	3	33257571	1	1	0	0	1	0	0	0	-	0	0	0	0	0	1	-	0	0	0	0	0	0	0	0	0	0	0	0	0	0	0	0	0	1	1	0	0	0	0	0	1	1
S3_33355625	T/C	T	C	TT	CC	3	33355625	1	1	0	0	1	0	0	0	-	0	0	0	0	0	1	-	0	0	0	0	0	0	0	0	0	0	0	0	0	0	0	0	0	1	1	0	0	0	0	0	1	1
S3_33405428	G/A	G	A	GG	AA	3	33405428	1	1	0	0	1	0	0	0	-	0	0	0	0	0	1	-	0	0	0	0	0	0	0	0	0	0	0	0	0	0	0	0	0	1	1	0	0	0	0	0	1	1
S3_33416461	T/G	T	G	TT	GG	3	33416461	1	1	0	0	1	0	0	0	0	0	0	0	0	0	1	1	0	0	0	0	0	0	0	0	0	0	0	0	0	0	0	0	0	1	1	0	0	0	0	0	1	1
S3_33416513	A/T	A	T	AA	TT	3	33416513	1	1	0	0	1	0	0	0	0	0	0	0	0	0	1	1	0	0	0	0	0	0	0	0	0	0	0	0	0	0	0	0	0	1	1	0	0	0	0	0	1	1
S3_33505912	T/C	T	C	TT	CC	3	33505912	1	1	0	0	1	0	0	0	-	0	0	0	0	0	1	-	0	0	0	0	0	0	0	0	0	0	0	0	0	0	0	0	0	1	1	0	0	0	0	0	1	1
S3_33593455	A/G	A	G	AA	GG	3	33593455	1	1	0	0	1	0	0	0	-	0	0	0	0	0	1	-	0	0	0	0	0	0	0	0	0	0	0	0	0	0	0	0	0	1	1	0	0	0	0	0	1	1
S3_33593548	G/A	G	A	GG	AA	3	33593548	1	1	0	0	1	0	0	0	-	0	0	0	0	0	1	-	0	0	0	0	0	0	0	0	0	0	0	0	0	0	0	0	0	1	1	0	0	0	0	0	1	1
S3_33608667	G/A	G	A	GG	AA	3	33608667	1	1	0	0	1	0	0	0	-	0	0	0	0	0	1	-	0	0	0	0	0	0	0	0	0	0	0	0	0	0	0	0	0	1	1	0	0	0	0	0	1	1
S3_33632179	T/C	T	C	TT	CC	3	33632179	1	1	0	0	1	0	0	0	-	0	0	0	0	0	1	-	0	0	0	0	0	0	0	0	0	0	0	0	0	0	0	0	0	1	1	0	0	0	0	0	1	1
S3_33671381	A/G	A	G	AA	GG	3	33671381	1	1	0	0	1	0	0	0	0	0	0	0	0	0	1	-	0	0	0	0	0	0	0	0	0	0	0	0	0	0	0	0	0	1	1	0	0	0	0	0	1	1
S3_33709362	T/C	T	C	TT	CC	3	33709362	1	1	0	0	1	0	0	0	-	0	0	0	0	0	1	-	0	0	0	0	0	0	0	0	0	0	0	0	0	0	0	0	0	1	1	0	0	0	0	0	1	1
S3_33805474	A/G	A	G	AA	GG	3	33805474	1	1	0	0	1	0	0	0	-	0	0	0	0	0	1	-	0	1	0	0	0	0	0	0	0	0	0	0	0	0	0	0	0	1	1	0	0	0	0	0	1	1
S3_33898208	G/A	G	A	GG	AA	3	33898208	1	1	0	0	1	0	0	0	-	0	0	0	0	0	1	-	0	1	0	0	0	0	0	0	0	0	0	0	0	0	0	0	0	1	1	0	0	0	0	0	1	1
S3_33898234	G/A	G	A	GG	AA	3	33898234	1	1	0	0	1	0	0	0	-	0	0	0	0	0	1	-	0	1	0	0	0	0	0	0	0	0	0	0	0	0	0	0	0	1	1	0	0	0	0	0	1	1
S3_33938626	A/G	A	G	AA	GG	3	33938626	1	1	0	0	1	0	0	0	-	0	0	0	0	0	1	1	0	1	0	0	0	0	0	0	0	0	0	0	0	0	0	0	0	1	1	0	0	0	0	0	1	1
S3_33983632	C/G	C	G	CC	GG	3	33983632	1	1	0	0	1	0	0	0	-	0	0	0	0	0	1	-	0	1	1	0	0	0	0	0	0	0	0	0	0	0	0	0	0	1	1	0	0	1	0	0	1	-
S3_34012243	T/C	T	C	TT	CC	3	34012243	1	1	0	0	1	0	0	0	-	0	0	0	0	0	1	-	0	1	1	0	0	0	0	0	0	0	0	0	0	0	0	0	0	1	1	0	0	1	0	0	1	-
S3_34012913	A/G	A	G	AA	GG	3	34012913	1	1	0	0	1	0	0	0	-	0	0	0	0	0	1	-	0	1	1	0	0	0	0	0	0	0	0	0	0	0	0	0	0	1	1	0	0	1	0	0	-	1
S3_34025890	T/C	T	C	TT	CC	3	34025890	1	1	0	0	1	0	0	0	1	0	0	0	0	0	1	1	0	1	1	0	0	0	0	0	0	0	0	0	0	0	0	0	0	1	1	0	0	1	0	0	1	1
S3_34029981	C/T	C	T	CC	TT	3	34029981	1	1	0	0	1	0	0	0	-	0	0	0	0	0	1	-	0	1	1	0	0	0	0	0	0	0	0	0	0	0	0	0	0	1	1	0	0	1	0	0	1	1
S3_34263474	G/A	G	A	GG	AA	3	34263474	1	1	0	0	1	0	0	0	-	0	0	0	0	0	1	-	0	1	1	0	0	-	0	0	0	0	0	0	0	0	0	0	0	1	1	1	0	1	0	0	1	-
S3_34263967	G/A	G	A	GG	AA	3	34263967	1	1	0	0	1	0	-	0	-	0	0	0	0	0	1	-	0	1	1	0	0	-	0	0	0	0	0	0	0	0	0	0	0	1	1	1	0	1	0	0	1	1
S3_34265377	A/G	A	G	AA	GG	3	34265377	1	1	0	0	1	-	0	0	-	0	0	0	0	0	1	-	0	1	1	0	0	-	0	0	0	0	0	0	0	0	0	0	0	1	1	1	0	1	0	0	1	-
S3_34265436	T/C	T	C	TT	CC	3	34265436	1	1	0	0	1	0	0	0	-	0	0	0	0	0	1	-	0	1	1	0	0	-	0	0	0	0	0	0	0	0	0	0	0	1	1	1	0	1	0	0	1	-
S3_34265494	T/C	T	C	TT	CC	3	34265494	1	1	0	0	1	0	0	0	-	0	0	0	0	0	1	-	0	1	1	0	0	-	0	0	0	0	0	0	0	0	0	0	0	1	1	1	0	1	0	0	1	-
S3_34267369	C/T	C	T	CC	TT	3	34267369	1	1	0	0	1	0	0	0	-	0	0	0	0	0	1	-	0	1	1	0	0	1	0	0	0	0	0	0	0	0	0	-	0	1	1	1	0	1	0	0	1	-
S3_34272562	C/T	C	T	CC	TT	3	34272562	1	1	0	0	1	0	0	0	-	0	0	0	0	0	1	-	0	1	1	0	0	-	0	0	0	0	0	0	0	0	0	0	0	1	1	1	0	1	0	0	1	-
S3_34272578	C/T	C	T	CC	TT	3	34272578	1	1	0	0	1	0	0	0	-	0	0	0	0	0	1	-	0	1	1	0	0	-	0	0	0	0	0	0	0	0	0	0	0	1	1	1	0	1	0	0	1	-
S3_34272669	G/T	G	T	GG	TT	3	34272669	1	1	0	0	1	0	0	0	0	0	0	0	0	0	1	0	0	1	1	0	0	1	0	0	0	0	0	0	0	0	0	0	0	1	1	1	0	1	0	0	1	-
S3_34344960	T/C	T	C	TT	CC	3	34344960	1	1	0	0	1	0	0	0	1	0	0	0	0	0	1	-	0	1	1	0	0	-	0	0	0	0	0	0	0	0	0	1	0	1	1	1	0	1	0	0	1	-
S3_34347425	G/T	G	T	GG	TT	3	34347425	1	1	0	0	1	0	0	0	-	0	0	0	0	0	1	-	0	1	1	0	0	-	0	0	0	0	0	0	0	0	0	-	0	1	1	1	0	1	0	0	1	-
S3_34373466	C/G	C	G	CC	GG	3	34373466	1	1	0	0	1	0	0	0	-	0	0	0	0	0	1	1	0	1	1	0	0	1	0	0	0	0	0	0	0	0	0	-	0	1	1	1	0	1	0	0	1	1
S3_34377936	A/C	A	C	AA	CC	3	34377936	1	1	0	0	1	0	0	0	-	0	0	0	0	0	1	-	0	1	1	0	0	1	0	0	0	0	0	0	0	0	0	-	0	1	1	1	0	1	0	0	1	-
S3_34450739	A/G	A	G	AA	GG	3	34450739	1	1	0	0	1	0	0	0	-	0	0	0	0	0	1	-	0	1	1	0	0	1	0	0	0	0	0	0	0	0	0	-	0	1	1	1	0	1	0	0	1	1
S3_34450755	T/C	T	C	TT	CC	3	34450755	1	1	0	0	1	0	0	0	-	0	0	0	0	0	1	-	0	1	1	0	0	1	0	0	0	0	0	0	0	0	0	-	0	1	1	1	0	1	0	0	1	1
S3_34491714	T/C	T	C	TT	CC	3	34491714	1	1	0	0	1	0	0	0	-	0	0	0	0	0	1	-	0	1	1	0	0	-	0	0	0	0	0	0	0	0	0	-	0	1	1	1	0	1	0	0	1	1
S3_34499597	G/A	G	A	GG	AA	3	34499597	1	1	0	0	1	0	0	0	-	0	0	0	0	0	1	-	0	1	1	0	0	-	0	0	0	0	0	0	0	0	0	-	0	1	1	1	0	1	0	0	1	-
S3_34500732	G/A	G	A	GG	AA	3	34500732	1	1	0	0	1	0	0	0	-	0	0	0	0	0	1	-	0	1	1	0	0	1	0	0	0	0	0	0	0	0	0	-	0	1	1	1	0	1	0	0	1	-
S3_34500744	C/A	C	A	CC	AA	3	34500744	1	1	0	0	1	0	0	0	-	0	0	0	0	0	1	-	0	1	1	0	0	1	0	0	0	0	0	0	0	0	0	-	0	1	1	1	0	1	0	0	1	-
S3_34506844	G/A	G	A	GG	AA	3	34506844	1	1	0	0	1	0	0	0	-	0	0	0	0	0	1	-	0	1	1	0	0	-	0	0	0	0	0	0	0	0	0	1	0	1	1	1	0	1	0	0	-	-
S3_34506850	G/T	G	T	GG	TT	3	34506850	1	1	0	0	1	0	0	0	-	0	0	0	0	0	1	-	0	1	1	0	0	-	0	0	0	0	0	0	0	0	0	1	0	1	1	1	0	1	0	0	-	-
S3_34506870	A/G	A	G	AA	GG	3	34506870	1	1	0	0	1	0	0	0	-	0	0	0	0	0	1	-	0	1	1	0	0	-	0	0	0	0	0	0	0	0	0	1	0	1	1	1	0	1	0	0	-	-
S3_34506894	T/C	T	C	TT	CC	3	34506894	1	1	0	0	1	0	0	0	-	0	0	0	0	0	1	1	0	1	1	0	0	1	0	0	0	0	0	0	0	0	0	-	0	1	1	1	0	1	0	0	0	1
S3_34506916	G/A	G	A	GG	AA	3	34506916	1	1	0	0	1	0	0	0	-	0	0	0	0	0	1	1	0	1	1	0	0	1	0	0	0	0	0	0	0	0	0	-	0	1	1	1	0	1	0	0	0	1
S3_34507877	T/C	T	C	TT	CC	3	34507877	1	1	0	0	1	0	0	0	-	0	0	0	0	0	1	-	0	1	1	0	0	1	0	0	0	0	0	0	0	0	0	-	0	1	1	1	0	1	0	0	1	1
S3_34507920	C/T	C	T	CC	TT	3	34507920	1	1	0	0	1	0	0	0	-	0	0	0	0	0	1	0	0	1	1	0	0	-	0	0	0	0	0	0	0	0	0	-	0	1	1	1	0	1	0	0	1	1
S3_34522844	C/G	C	G	CC	GG	3	34522844	1	1	0	0	1	0	0	0	-	0	0	0	0	0	1	-	0	1	1	0	0	-	0	0	0	0	0	0	0	0	0	1	0	1	1	1	0	1	0	0	1	-
S3_34871587	A/C	A	C	AA	CC	3	34871587	1	1	0	0	1	0	0	1	1	0	0	0	0	0	1	1	1	1	1	0	0	1	0	1	0	0	0	0	0	0	0	1	0	1	1	1	0	1	0	0	1	1
S3_34907427	G/A	G	A	GG	AA	3	34907427	1	1	0	0	1	0	0	1	1	0	0	0	0	0	1	-	1	1	1	0	0	-	0	-	0	0	0	0	0	0	0	1	0	1	1	1	0	1	0	0	1	1
S3_35660916	C/T	C	T	CC	TT	3	35660916	1	1	0	0	0	0	0	1	1	0	0	0	0	0	0	0	0	1	-	0	0	-	0	-	0	0	0	0	0	0	0	1	0	1	1	1	0	1	0	0	1	-
S3_35661804	T/G	T	G	TT	GG	3	35661804	1	1	0	0	0	0	0	1	1	0	0	0	0	0	0	0	0	1	1	0	0	-	0	-	0	0	0	0	0	0	0	1	0	1	1	1	0	1	0	0	1	-
S3_35728804	G/A	G	A	GG	AA	3	35728804	1	1	0	0	0	0	0	1	1	0	0	0	0	0	0	0	0	1	1	0	0	-	0	-	0	0	0	0	0	0	0	1	0	1	1	1	0	1	0	0	1	-
S3_35750395	T/A	T	A	TT	AA	3	35750395	1	1	0	0	0	0	0	1	1	0	0	0	0	0	0	0	0	1	1	0	0	1	0	-	0	0	0	0	0	0	0	1	0	1	1	1	0	1	0	0	1	-
S3_35761710	T/C	T	C	TT	CC	3	35761710	1	1	0	0	0	0	0	1	1	0	0	0	0	0	0	0	0	1	1	0	0	1	0	-	0	0	0	0	0	0	0	0	0	1	1	1	0	1	0	0	1	1
S3_35776196	A/C	A	C	AA	CC	3	35776196	1	1	0	0	0	0	0	1	1	0	0	0	0	0	0	0	0	1	1	0	0	1	0	-	0	0	0	0	0	0	0	0	0	1	1	1	0	1	0	0	1	-
S3_35781359	A/G	A	G	AA	GG	3	35781359	1	1	0	0	0	0	0	1	1	0	0	0	0	0	0	0	0	1	1	0	0	1	0	-	0	0	0	0	0	0	0	0	0	1	1	1	0	1	0	0	1	1
S3_35793118	G/C	G	C	GG	CC	3	35793118	1	1	0	0	0	0	0	1	1	0	0	0	0	0	0	0	0	1	1	0	0	1	0	-	0	0	0	0	0	0	0	0	0	1	1	1	0	1	0	0	1	1
S3_35807159	C/A	C	A	CC	AA	3	35807159	1	1	0	0	0	0	0	1	1	0	0	0	0	0	0	0	0	1	1	0	0	1	0	-	0	0	0	0	0	0	0	0	0	1	1	1	0	1	0	0	1	-
S3_35807160	G/T	G	T	GG	TT	3	35807160	1	1	0	0	0	0	0	1	1	0	0	0	0	0	0	0	0	1	1	0	0	1	0	-	0	0	0	0	0	0	0	0	0	1	1	1	0	1	0	0	1	-
S3_35814575	G/T	G	T	GG	TT	3	35814575	1	1	0	0	0	0	0	1	1	0	0	0	0	0	0	0	0	1	1	0	0	1	0	-	0	0	0	-	0	0	0	0	0	1	1	1	0	1	-	0	1	-
S3_35867922	C/T	C	T	CC	TT	3	35867922	1	1	0	0	0	0	0	1	1	0	0	0	0	0	0	0	0	1	1	0	0	1	0	-	0	0	0	0	0	0	0	0	0	1	1	1	0	1	0	0	1	-
S3_35886233	T/C	T	C	TT	CC	3	35886233	1	1	0	0	0	0	0	1	1	0	0	0	0	0	0	0	0	1	1	0	0	1	0	-	0	0	0	0	0	0	0	0	0	1	1	1	0	1	0	0	1	1
S3_35886236	T/C	T	C	TT	CC	3	35886236	1	1	0	0	0	0	0	1	1	0	0	0	0	0	0	0	0	1	1	0	0	1	0	-	0	0	0	0	0	0	0	0	0	1	1	1	0	1	0	0	1	1
S3_35895880	T/G	T	G	TT	GG	3	35895880	1	1	0	0	0	0	0	1	1	0	0	0	0	0	0	0	0	1	1	0	0	1	0	-	0	0	0	0	0	0	0	0	0	1	1	1	0	1	0	0	1	-
S3_36001247	A/G	A	G	AA	GG	3	36001247	1	1	0	0	0	0	0	1	0	0	0	0	0	0	0	0	0	1	1	0	0	1	0	0	0	0	0	0	0	0	0	0	0	1	1	1	0	1	0	0	1	1
S3_36083868	T/G	T	G	TT	GG	3	36083868	1	1	0	0	0	0	0	1	0	0	0	0	0	0	0	-	0	1	1	0	0	-	0	0	0	0	0	0	0	0	0	0	0	1	1	1	0	1	0	0	1	1
S3_37049938	A/G	A	G	AA	GG	3	37049938	1	1	0	0	0	1	0	1	0	0	0	0	-	0	0	1	0	1	0	0	0	-	1	0	0	0	0	0	0	1	0	0	0	1	1	1	0	1	0	0	1	-
S3_37056074	T/C	T	C	TT	CC	3	37056074	1	1	0	0	0	1	0	1	0	0	0	0	-	0	0	-	0	1	-	0	0	-	1	0	0	0	0	0	0	1	0	0	0	1	1	1	0	1	0	0	1	1
S3_37339691	C/T	C	T	CC	TT	3	37339691	1	1	0	0	0	1	0	1	0	0	0	0	-	0	0	0	0	1	0	0	0	-	1	0	0	0	0	0	0	1	0	0	0	1	1	1	0	1	0	0	1	-
S3_37358683	T/C	T	C	TT	CC	3	37358683	1	1	0	0	0	1	0	1	0	0	0	0	-	0	0	-	0	1	0	0	0	1	0	0	0	0	0	0	0	1	0	0	0	1	1	1	0	1	0	0	1	-
S3_37427808	A/G	A	G	AA	GG	3	37427808	1	1	0	0	0	1	0	1	0	0	0	0	1	0	0	-	0	1	-	0	0	-	1	0	0	0	0	0	0	1	0	0	0	1	1	1	0	1	0	0	1	-
S3_37466082	A/C	A	C	AA	CC	3	37466082	1	1	0	0	0	1	0	1	0	0	0	0	-	0	0	-	0	1	0	0	0	-	1	0	0	0	0	0	0	1	0	0	0	1	1	1	0	1	0	0	1	-
S3_39202739	C/G	C	G	CC	GG	3	39202739	1	1	0	0	1	1	0	1	0	0	0	0	0	1	0	0	0	1	0	1	1	1	1	0	0	0	0	0	0	1	0	0	0	1	1	1	0	1	-	0	0	0
S3_39208781	A/C	A	C	AA	CC	3	39208781	1	1	0	0	1	1	0	1	0	0	0	0	0	1	0	0	0	1	0	1	1	1	1	0	0	0	0	0	0	1	0	0	0	1	1	1	-	1	0	0	0	0
S3_39208835	G/C	G	C	GG	CC	3	39208835	1	1	0	0	1	1	0	1	0	0	0	0	0	1	0	0	0	1	-	1	1	1	1	0	0	0	0	0	0	1	0	0	0	1	1	1	0	1	-	0	0	0
S3_39216371	G/T	G	T	GG	TT	3	39216371	1	1	0	0	1	1	0	1	0	0	0	0	0	1	0	0	0	1	0	1	1	1	1	0	0	0	0	0	0	1	0	0	0	1	1	1	0	1	1	0	0	0
S3_39216386	G/C	G	C	GG	CC	3	39216386	1	1	0	0	1	1	0	1	0	0	0	0	0	1	0	0	0	1	0	1	1	1	1	0	0	0	0	0	0	1	0	0	0	1	1	1	0	1	1	0	0	0
S3_39221927	G/C	G	C	GG	CC	3	39221927	1	1	0	0	1	1	0	1	0	0	0	0	0	1	0	0	0	1	0	1	1	1	1	0	0	0	0	0	0	1	0	0	0	1	1	1	0	1	-	0	0	0
S3_39230025	A/G	A	G	AA	GG	3	39230025	1	1	0	0	1	1	0	1	0	0	0	0	0	1	0	0	0	1	0	1	1	1	1	0	0	0	0	0	0	1	0	0	0	1	1	1	0	1	-	0	0	0
S3_39230026	A/G	A	G	AA	GG	3	39230026	1	1	0	0	1	1	0	1	0	0	0	0	0	1	0	0	0	1	1	1	1	1	1	0	0	0	0	0	0	1	0	0	0	1	1	1	0	1	-	0	0	0
S3_39236915	T/A	T	A	TT	AA	3	39236915	1	1	0	0	1	1	0	1	0	0	0	0	0	1	0	0	0	1	0	1	1	1	1	0	0	0	0	0	0	1	0	0	0	1	1	1	0	1	-	0	0	0
S3_39266033	G/A	G	A	GG	AA	3	39266033	1	1	0	0	1	1	0	1	0	0	0	0	0	1	0	0	0	1	0	1	1	1	1	0	0	0	0	0	0	1	0	0	0	1	1	1	0	1	-	0	0	0
S3_39270486	T/G	T	G	TT	GG	3	39270486	1	1	0	0	1	1	0	1	0	0	0	0	0	1	0	0	0	1	-	1	1	1	1	0	0	0	0	0	0	1	0	0	0	1	1	1	0	1	-	0	0	0
S3_39279386	C/G	C	G	CC	GG	3	39279386	1	1	0	0	1	1	0	1	0	0	0	0	0	1	0	0	0	1	0	1	1	1	1	0	0	0	0	0	0	1	0	0	0	1	1	1	0	1	-	0	0	0
S3_41464230	A/G	A	G	AA	GG	3	41464230	1	1	0	0	0	1	1	0	0	0	0	0	0	1	0	0	-	0	0	0	1	-	0	-	1	0	0	1	0	0	0	1	0	0	0	0	0	0	0	1	0	0
S4_100099	C/T	C	T	CC	TT	4	100099	1	1	0	0	0	1	1	1	-	0	0	1	0	1	0	0	1	0	0	0	1	0	0	0	1	0	0	1	0	0	0	1	0	0	0	0	0	0	1	0	0	-
S4_218698	A/G	A	G	AA	GG	4	218698	1	1	0	0	0	1	1	1	1	0	0	-	0	1	0	0	1	0	0	0	1	0	0	0	1	0	0	1	0	0	0	1	0	0	0	0	0	0	-	0	0	-
S4_294946	A/G	G	A	GG	AA	4	294946	1	1	0	0	1	0	0	0	0	1	1	0	1	0	1	1	-	1	1	1	0	1	1	1	0	0	1	0	1	1	1	0	1	1	1	1	1	1	1	1	1	-
S4_732479	A/G	A	G	AA	GG	4	732479	1	1	0	0	0	1	1	1	1	0	0	1	0	1	0	0	1	0	0	0	1	1	0	0	1	0	0	1	0	0	0	1	0	0	0	0	0	0	0	0	0	1
S4_793040	G/A	G	A	GG	AA	4	793040	1	1	0	0	0	1	1	1	1	0	0	1	0	1	0	0	1	0	0	0	1	-	0	-	1	0	0	1	0	0	0	1	0	0	0	0	0	0	0	0	0	-
S4_800925	C/G	C	G	CC	GG	4	800925	1	1	0	0	0	1	1	1	1	0	0	0	0	1	0	0	1	0	0	0	1	-	0	-	1	0	0	1	0	0	0	1	0	0	0	0	0	0	0	0	0	-
S4_800943	C/T	C	T	CC	TT	4	800943	1	1	0	0	0	1	1	1	1	0	0	0	0	1	0	0	1	0	0	0	1	-	0	-	1	0	0	1	0	0	0	1	0	0	0	0	0	0	0	0	0	-
S4_970662	T/C	T	C	TT	CC	4	970662	1	1	0	0	0	1	1	0	0	0	0	0	0	1	0	0	1	0	0	0	1	-	0	0	1	0	0	1	0	0	0	1	0	0	0	0	0	0	0	0	0	1
S4_992878	C/G	C	G	CC	GG	4	992878	1	1	0	0	0	1	1	0	0	0	0	0	0	1	0	0	1	0	0	0	1	1	0	0	1	0	0	1	0	0	0	1	0	0	0	0	0	0	0	0	0	1
S4_1057322	G/C	G	C	GG	CC	4	1057322	1	1	0	0	0	1	1	0	0	0	0	0	0	1	0	0	1	0	0	0	1	1	0	1	1	0	0	1	0	0	0	1	0	0	0	0	0	0	0	0	0	-
S4_1057332	G/A	G	A	GG	AA	4	1057332	1	1	0	0	0	1	1	0	0	0	0	0	0	1	0	0	1	0	0	0	1	1	0	1	1	0	0	1	0	0	0	1	0	0	0	0	0	0	0	0	0	-
S4_1058771	A/G	A	G	AA	GG	4	1058771	1	1	0	0	0	1	1	0	0	0	0	0	0	1	0	0	1	0	0	0	1	-	0	-	1	0	0	1	0	0	0	1	0	0	0	0	0	0	0	0	0	-
S4_1072863	C/A	C	A	CC	AA	4	1072863	1	1	0	0	0	1	1	0	0	0	0	0	0	1	0	0	1	0	0	0	1	1	0	-	1	0	0	1	0	0	0	1	0	0	0	0	0	0	0	0	0	1
S4_1085209	T/C	T	C	TT	CC	4	1085209	1	1	0	0	0	1	1	0	0	0	0	0	0	1	0	0	1	0	0	0	1	-	0	-	1	0	0	1	0	0	0	1	0	0	0	0	0	0	0	0	0	1
S4_1085227	C/G	C	G	CC	GG	4	1085227	1	1	0	0	0	1	1	0	0	0	0	0	0	1	0	0	1	0	0	0	1	-	0	-	1	0	0	1	0	0	0	1	0	0	0	0	0	0	0	0	0	1
S4_1085551	G/T	G	T	GG	TT	4	1085551	1	1	0	0	0	1	1	0	0	0	0	0	0	1	0	0	1	0	0	0	1	1	0	-	1	0	0	1	0	0	0	1	0	0	0	0	0	0	0	0	0	-
S4_1085555	T/G	T	G	TT	GG	4	1085555	1	1	0	0	0	1	1	0	0	0	0	0	0	1	0	0	1	0	0	0	1	1	0	-	1	0	0	1	0	0	0	1	0	0	0	0	0	0	0	0	0	-
S4_1099288	T/A	T	A	TT	AA	4	1099288	1	1	0	0	0	1	1	0	0	0	0	0	0	1	0	0	1	0	0	0	1	1	0	-	1	0	0	1	0	0	0	1	0	0	0	0	0	0	0	0	0	-
S4_1107938	G/A	G	A	GG	AA	4	1107938	1	1	0	0	0	1	1	0	0	0	0	0	0	1	0	0	1	0	0	0	1	1	0	0	1	0	0	1	0	0	0	1	0	0	0	0	0	0	0	0	0	1
S4_1109337	G/C	G	C	GG	CC	4	1109337	1	1	0	0	0	1	1	0	0	0	0	0	0	1	0	0	1	0	0	0	1	-	0	-	1	0	0	1	0	0	0	1	0	0	0	0	0	0	0	0	0	-
S4_1201857	G/T	G	T	GG	TT	4	1201857	1	1	0	0	0	1	1	0	0	0	0	0	0	1	0	0	-	0	0	0	1	-	0	0	1	0	0	1	0	0	0	1	0	0	0	0	0	0	0	0	0	-
S4_1226380	A/G	A	G	AA	GG	4	1226380	1	1	0	0	0	1	1	0	0	0	0	0	0	1	0	0	1	0	0	0	1	1	0	1	1	0	0	1	0	0	0	1	0	0	0	0	0	0	0	0	0	0
S4_1249922	C/T	C	T	CC	TT	4	1249922	1	1	0	0	0	1	1	0	0	0	0	0	0	1	0	0	-	0	0	0	1	1	0	0	1	0	0	1	0	0	0	1	0	0	0	0	0	0	0	0	0	-
S4_1335180	A/G	A	G	AA	GG	4	1335180	1	1	0	0	0	1	1	0	0	0	0	0	0	1	0	0	1	0	0	0	1	1	0	0	1	0	0	1	0	0	0	1	0	0	0	0	0	0	0	0	0	-
S4_1357063	T/A	T	A	TT	AA	4	1357063	1	1	0	0	0	1	1	0	0	0	0	0	0	1	0	0	1	0	0	0	1	1	0	0	1	0	0	1	0	0	0	1	0	0	0	0	0	0	0	0	0	1
S4_1357077	G/T	G	T	GG	TT	4	1357077	1	1	0	0	0	1	1	0	0	0	0	0	0	1	0	0	1	0	0	0	1	1	0	0	1	0	0	1	0	0	0	1	0	0	0	0	0	0	0	0	0	1
S4_1475813	T/C	T	C	TT	CC	4	1475813	1	1	0	0	0	1	1	0	0	0	0	0	0	1	0	0	1	0	0	0	1	-	0	0	1	0	0	1	0	0	0	1	0	0	0	0	0	0	0	0	0	0
S4_1475820	T/C	T	C	TT	CC	4	1475820	1	1	0	0	0	1	1	0	0	0	0	0	0	1	0	0	1	0	0	0	1	-	0	0	1	0	0	1	0	0	0	1	0	0	0	0	0	0	0	0	0	0
S4_1475894	T/C	T	C	TT	CC	4	1475894	1	1	0	0	0	1	1	0	0	0	0	0	0	1	0	0	1	0	0	0	1	1	0	0	1	0	0	1	0	0	0	1	0	0	0	0	0	0	0	0	0	0
S4_1475909	C/T	C	T	CC	TT	4	1475909	1	1	0	0	0	1	1	0	0	0	0	0	0	1	0	0	1	0	0	0	1	1	0	0	1	0	0	1	0	0	0	1	0	0	0	0	0	0	0	0	0	0
S4_1475993	C/T	C	T	CC	TT	4	1475993	1	1	0	0	0	1	1	0	0	0	0	0	0	1	0	0	1	0	0	0	1	-	0	0	1	0	0	1	0	0	0	1	0	0	0	0	0	0	0	0	0	0
S4_1561935	C/T	C	T	CC	TT	4	1561935	1	1	0	0	0	1	1	0	0	0	0	0	0	1	0	0	1	0	0	0	1	1	0	0	1	0	0	1	0	0	0	1	0	0	0	0	0	0	0	0	0	-
S4_1565276	C/G	C	G	CC	GG	4	1565276	1	1	0	0	0	1	1	0	0	0	0	0	0	1	0	0	1	0	0	0	1	1	0	0	1	0	0	1	0	0	0	1	0	0	0	0	0	0	0	0	0	1
S4_1723285	A/G	A	G	AA	GG	4	1723285	1	1	0	0	0	1	1	0	0	0	0	0	0	1	0	0	1	0	0	0	1	-	0	-	1	0	0	1	0	0	0	1	0	0	0	0	0	0	0	0	0	-
S4_1819439	C/T	C	T	CC	TT	4	1819439	1	1	0	0	0	1	1	0	0	0	0	0	0	1	0	0	1	0	0	0	1	-	0	-	1	0	0	1	0	0	0	1	0	0	0	0	0	0	0	0	0	-
S4_1911293	G/C	G	C	GG	CC	4	1911293	1	1	0	0	0	1	1	0	0	0	0	0	0	1	0	0	1	0	0	0	1	-	0	1	1	0	0	1	0	0	0	1	0	0	0	0	0	0	0	0	0	-
S4_2264087	A/G	A	G	AA	GG	4	2264087	1	1	0	0	0	1	1	0	0	0	0	0	0	1	0	0	1	0	0	0	1	1	0	1	1	0	0	1	0	0	0	1	0	0	0	0	0	0	0	0	-	1
S4_2264088	T/C	T	C	TT	CC	4	2264088	1	1	0	0	0	1	1	0	0	0	0	0	0	1	0	0	1	0	0	0	1	1	0	1	1	0	0	1	0	0	0	1	0	0	0	0	0	0	0	0	-	1
S4_2305846	A/G	A	G	AA	GG	4	2305846	1	1	0	0	0	1	1	0	0	0	0	0	0	1	0	0	1	0	0	0	-	-	0	-	1	0	0	1	0	0	0	1	0	0	0	0	0	0	0	0	0	-
S4_2441501	T/A	T	A	TT	AA	4	2441501	1	1	0	0	0	1	1	0	0	0	0	0	0	1	0	0	1	0	0	0	1	-	0	0	1	0	0	1	0	0	0	1	0	0	0	0	0	0	0	0	0	-
S4_2495611	G/T	G	T	GG	TT	4	2495611	1	1	0	0	0	1	1	0	0	0	0	0	0	1	0	0	1	0	0	0	1	-	0	0	1	0	0	1	0	0	0	1	0	0	0	0	0	0	0	0	0	-
S4_2711534	T/C	T	C	TT	CC	4	2711534	1	1	0	0	0	1	1	0	0	0	0	0	0	1	0	0	1	0	0	0	1	1	0	0	1	0	0	1	0	0	0	1	0	0	0	0	0	0	0	0	0	-
S4_2711553	A/C	A	C	AA	CC	4	2711553	1	1	0	0	0	1	1	0	0	0	0	0	0	1	0	0	1	0	0	0	1	1	0	0	1	0	0	1	0	0	0	1	0	0	0	0	0	0	0	0	0	-
S4_2727307	T/C	T	C	TT	CC	4	2727307	1	1	0	0	0	1	1	0	0	0	0	0	0	1	0	0	1	0	0	0	1	-	0	0	1	0	0	1	0	0	0	1	0	0	0	0	0	0	0	0	0	-
S4_2727352	C/T	C	T	CC	TT	4	2727352	1	1	0	0	0	1	1	0	0	0	0	0	0	1	0	0	1	0	0	0	1	1	0	0	1	0	0	1	0	0	0	1	0	0	0	0	0	0	0	0	0	-
S4_2727888	A/G	A	G	AA	GG	4	2727888	1	1	0	0	0	1	1	0	0	0	0	0	0	1	0	0	1	0	0	0	1	-	0	0	1	0	0	1	0	0	0	1	0	0	0	0	0	0	0	0	0	1
S4_2727891	T/C	T	C	TT	CC	4	2727891	1	1	0	0	0	1	1	0	0	0	0	0	0	1	0	0	1	0	0	0	1	-	0	0	1	0	0	1	0	0	0	1	0	0	0	0	0	0	0	0	0	1
S4_2727895	A/G	A	G	AA	GG	4	2727895	1	1	0	0	0	1	1	0	0	0	0	0	0	1	0	0	1	0	0	0	1	-	0	0	1	0	0	1	0	0	0	1	0	0	0	0	0	0	0	0	0	1
S4_2809759	G/T	G	T	GG	TT	4	2809759	1	1	0	0	0	1	1	0	0	0	0	0	0	1	0	0	1	0	0	0	1	1	0	0	1	0	0	1	0	0	0	1	0	0	0	0	0	0	0	0	0	-
S4_2809791	C/T	C	T	CC	TT	4	2809791	1	1	0	0	0	1	1	0	0	0	0	0	0	1	0	0	1	0	0	0	1	-	0	0	1	0	0	1	0	0	0	1	0	0	0	0	0	0	0	0	0	-
S4_2810085	A/G	A	G	AA	GG	4	2810085	1	1	0	0	0	1	1	0	0	0	0	0	0	1	0	0	1	0	0	0	1	1	0	0	1	0	0	1	0	0	0	1	0	0	0	0	0	0	0	0	0	1
S4_2810106	A/G	A	G	AA	GG	4	2810106	1	1	0	0	0	1	1	0	0	0	0	0	0	1	0	0	1	0	0	0	1	1	0	0	1	0	0	1	0	0	0	1	0	0	0	0	0	0	0	0	0	1
S4_2817066	T/C	T	C	TT	CC	4	2817066	1	1	0	0	0	1	1	0	0	0	0	0	0	1	0	0	1	0	0	0	1	1	0	0	1	0	0	1	0	0	0	1	0	0	0	0	0	0	0	0	0	-
S4_2825927	A/G	A	G	AA	GG	4	2825927	1	1	0	0	0	1	1	0	0	0	0	0	0	1	0	0	1	0	0	0	1	-	0	0	1	0	0	1	0	0	0	1	0	0	0	0	0	0	0	0	0	-
S4_2845982	T/C	T	C	TT	CC	4	2845982	1	1	0	0	0	1	1	0	0	0	0	0	0	1	0	0	1	0	0	0	1	1	0	0	1	0	0	1	0	0	0	1	0	0	0	0	0	0	0	0	-	1
S4_2846948	T/A	T	A	TT	AA	4	2846948	1	1	0	0	0	1	1	0	0	0	0	0	0	1	0	0	1	0	0	0	1	1	0	0	1	0	0	1	0	0	0	1	0	0	0	0	0	0	0	0	0	-
S4_2846976	C/A	C	A	CC	AA	4	2846976	1	1	0	0	0	1	1	0	0	0	0	0	0	1	0	0	1	0	0	0	1	1	0	0	1	0	0	1	0	0	0	1	0	0	0	0	0	0	0	0	0	-
S4_2846991	A/T	A	T	AA	TT	4	2846991	1	1	0	0	0	1	1	0	0	0	0	0	0	1	0	0	1	0	0	0	1	1	0	0	1	0	0	1	0	0	0	1	0	0	0	0	0	0	0	0	0	-
S4_2847000	T/C	T	C	TT	CC	4	2847000	1	1	0	0	0	1	1	0	0	0	0	0	0	1	0	0	1	0	0	0	1	1	0	0	1	0	0	1	0	0	0	1	0	0	0	0	0	0	0	0	0	-
S4_2847005	T/C	T	C	TT	CC	4	2847005	1	1	0	0	0	1	1	0	0	0	0	0	0	1	0	0	1	0	0	0	1	1	0	0	1	0	0	1	0	0	0	1	0	0	0	0	0	0	0	0	0	1
S4_2847034	G/A	G	A	GG	AA	4	2847034	1	1	0	0	0	1	1	0	0	0	0	0	0	1	0	0	1	0	0	0	1	1	0	0	1	0	0	1	0	0	0	1	0	0	0	0	0	0	0	0	0	1
S4_2872335	T/A	T	A	TT	AA	4	2872335	1	1	0	0	0	1	1	0	0	0	0	0	0	1	0	0	1	0	0	0	1	1	0	0	1	0	0	1	0	0	0	1	0	0	0	0	0	0	0	0	0	1
S4_2887679	A/T	A	T	AA	TT	4	2887679	1	1	0	0	0	1	1	0	0	0	0	0	0	1	0	0	1	0	0	0	1	-	0	0	1	0	0	1	0	0	0	1	0	0	0	0	0	0	0	0	0	-
S4_3305883	T/A	T	A	TT	AA	4	3305883	1	1	0	0	0	1	1	0	0	0	0	0	0	1	0	0	1	0	0	0	-	0	0	0	1	0	0	1	0	0	0	1	0	0	0	0	0	0	0	0	0	-
S4_3451492	A/T	A	T	AA	TT	4	3451492	1	1	0	0	0	1	1	0	0	0	0	0	0	1	0	0	1	0	0	0	1	1	0	0	1	0	0	1	0	0	0	1	0	0	0	0	0	0	0	0	0	-
S4_3453710	T/C	T	C	TT	CC	4	3453710	1	1	0	0	0	1	1	0	0	0	0	0	0	1	0	0	1	0	0	0	1	-	0	0	1	0	0	1	0	0	0	1	0	0	0	0	0	0	0	0	0	-
S4_3454387	A/T	A	T	AA	TT	4	3454387	1	1	0	0	0	1	1	0	0	0	0	0	0	1	0	0	1	0	0	0	1	-	0	0	1	0	0	1	0	0	0	1	0	0	0	0	0	0	0	0	0	1
S4_3454425	G/T	G	T	GG	TT	4	3454425	1	1	0	0	0	1	1	0	0	0	0	0	0	1	0	0	1	0	0	0	1	-	0	0	1	0	0	1	0	0	0	1	0	0	0	0	0	0	0	0	0	1
S4_3471922	C/A	C	A	CC	AA	4	3471922	1	1	0	0	0	1	1	0	0	0	0	0	0	1	0	0	1	0	0	0	1	-	0	0	1	0	0	1	0	0	0	1	0	0	0	0	0	0	0	0	0	-
S4_3612020	G/C	G	C	GG	CC	4	3612020	1	1	0	0	0	1	1	0	0	0	0	0	0	1	0	0	-	0	0	0	1	1	0	0	1	0	0	1	0	0	0	1	0	0	0	0	0	0	0	0	0	-
S4_3612097	T/C	T	C	TT	CC	4	3612097	1	1	0	0	0	1	1	0	0	0	0	0	0	1	0	0	1	0	0	0	1	-	0	0	1	0	0	1	0	0	0	1	0	0	0	0	0	0	0	0	0	-
S4_3612106	A/G	A	G	AA	GG	4	3612106	1	1	0	0	0	1	1	0	0	0	0	0	0	1	0	0	1	0	0	0	1	-	0	0	1	0	0	1	0	0	0	1	0	0	0	0	0	0	0	0	0	-
S4_3637534	C/T	C	T	CC	TT	4	3637534	1	1	0	0	0	1	1	0	0	0	0	0	0	1	0	0	1	0	0	0	1	-	0	0	1	0	0	1	0	0	0	1	0	0	0	0	0	0	0	0	-	-
S4_3637553	A/G	A	G	AA	GG	4	3637553	1	1	0	0	0	1	1	0	0	0	0	0	0	1	0	0	1	0	0	0	1	1	0	0	1	0	0	1	0	0	0	1	0	0	0	0	0	0	0	0	-	-
S4_3637563	C/T	C	T	CC	TT	4	3637563	1	1	0	0	0	1	1	0	0	0	0	0	0	1	0	0	1	0	0	0	1	1	0	0	1	0	0	1	0	0	0	1	0	0	0	0	0	0	0	0	-	-
S4_3637638	C/T	C	T	CC	TT	4	3637638	1	1	0	0	0	1	1	0	0	0	0	0	0	1	0	0	1	0	0	0	1	-	0	0	1	0	0	1	0	0	0	1	0	0	0	0	0	0	0	0	0	-
S4_3637641	T/C	T	C	TT	CC	4	3637641	1	1	0	0	0	1	1	0	0	0	0	0	0	1	0	0	1	0	0	0	1	-	0	0	1	0	0	1	0	0	0	1	0	0	0	0	0	0	0	0	0	-
S4_3637645	G/A	G	A	GG	AA	4	3637645	1	1	0	0	0	1	1	0	0	0	0	0	0	1	0	0	1	0	0	0	1	-	0	0	1	0	0	1	0	0	0	1	0	0	0	0	0	0	0	0	0	-
S4_3638188	A/G	A	G	AA	GG	4	3638188	1	1	0	0	0	1	1	0	0	0	0	0	0	1	0	0	1	0	0	0	1	-	0	0	1	0	0	1	0	0	0	1	0	0	0	0	0	0	0	0	0	-
S4_3638198	G/C	G	C	GG	CC	4	3638198	1	1	0	0	0	1	1	0	0	0	0	0	0	1	0	0	1	0	0	0	1	-	0	0	1	0	0	1	0	0	0	1	0	0	0	0	0	0	0	0	0	-
S4_3677216	C/T	C	T	CC	TT	4	3677216	1	1	0	0	0	1	1	0	0	0	0	0	0	1	0	0	1	0	0	0	1	-	0	0	1	0	0	1	0	0	0	1	0	0	0	0	0	0	0	0	0	-
S4_3677243	C/T	C	T	CC	TT	4	3677243	1	1	0	0	0	1	1	0	0	0	0	0	0	1	0	0	1	0	0	0	1	-	0	0	1	0	0	1	0	0	0	1	0	0	0	0	0	0	0	0	0	-
S4_3769241	C/G	C	G	CC	GG	4	3769241	1	1	0	0	0	1	1	0	0	0	0	0	0	1	0	0	-	0	0	0	1	-	0	0	1	0	0	1	0	0	0	1	0	0	0	0	0	0	0	0	0	-
S4_3791259	C/G	C	G	CC	GG	4	3791259	1	1	0	0	0	1	1	0	0	0	0	0	0	1	0	0	1	0	0	0	1	1	0	0	1	0	0	1	0	0	0	1	0	0	0	0	0	0	0	0	0	-
S4_3791275	A/G	A	G	AA	GG	4	3791275	1	1	0	0	0	1	1	0	0	0	0	0	0	1	0	0	-	0	0	0	1	1	0	0	1	0	0	1	0	0	0	1	0	0	0	0	0	0	0	0	0	-
S4_3791284	C/G	C	G	CC	GG	4	3791284	1	1	0	0	0	1	1	0	0	0	0	0	0	1	0	0	-	0	0	0	1	1	0	0	1	0	0	1	0	0	0	1	0	0	0	0	0	0	0	0	0	-
S4_3811964	G/A	G	A	GG	AA	4	3811964	1	1	0	0	0	1	1	0	0	0	0	0	0	1	0	0	-	0	0	0	1	-	0	0	1	0	0	1	0	0	0	1	0	0	0	0	0	0	0	0	0	-
S4_3819569	G/C	G	C	GG	CC	4	3819569	1	1	0	0	0	1	1	0	0	0	0	0	0	1	0	0	-	0	0	0	1	1	0	0	1	0	0	1	0	0	0	1	0	0	0	0	0	0	0	0	0	-
S4_3819610	A/C	A	C	AA	CC	4	3819610	1	1	0	0	0	1	1	0	0	0	0	0	0	1	0	0	1	0	0	0	1	1	0	0	1	0	0	1	0	0	0	1	0	0	0	0	0	0	0	0	0	-
S4_3945091	A/G	A	G	AA	GG	4	3945091	1	1	0	0	0	1	1	0	0	0	0	0	-	1	0	0	-	0	0	0	1	1	0	0	1	0	0	1	0	0	0	1	0	0	0	0	0	0	0	1	0	0
S4_3972946	T/A	T	A	TT	AA	4	3972946	1	1	0	0	0	1	1	0	0	0	0	0	-	1	0	0	-	0	0	0	1	1	0	0	1	0	0	1	0	0	0	1	0	0	0	0	0	0	0	1	0	0
S4_4109450	C/T	C	T	CC	TT	4	4109450	1	1	0	0	1	0	1	1	1	1	0	0	1	1	1	1	0	0	0	0	0	-	1	-	0	0	1	1	1	0	1	0	0	0	0	0	1	-	0	0	1	1
S4_4114400	G/A	G	A	GG	AA	4	4114400	1	1	0	0	1	0	1	1	1	1	0	0	1	1	1	1	0	0	-	0	0	1	1	-	0	0	1	1	1	0	1	0	0	0	0	0	1	0	0	0	1	1
S4_4114590	G/T	G	T	GG	TT	4	4114590	1	1	0	0	1	0	1	1	1	1	0	0	1	1	1	1	0	0	-	0	0	-	1	-	0	0	1	1	1	0	1	0	0	0	0	0	1	1	0	0	1	1
S4_4137525	T/C	T	C	TT	CC	4	4137525	1	1	0	0	1	0	1	1	1	1	0	0	1	1	1	1	0	0	0	0	0	1	1	-	0	0	1	1	1	0	1	0	0	0	0	0	1	-	0	0	1	1
S4_4137651	G/A	G	A	GG	AA	4	4137651	1	1	0	0	1	0	1	1	1	1	0	0	1	1	1	-	0	0	0	0	0	-	1	-	0	0	1	1	1	0	1	0	0	0	0	0	1	-	0	0	1	1
S4_4153220	G/C	G	C	GG	CC	4	4153220	1	1	0	0	0	1	1	0	0	0	0	-	-	1	0	0	1	0	0	0	1	-	0	0	1	0	0	1	0	0	0	1	0	0	0	0	0	0	0	1	0	0
S4_4156608	A/T	A	T	AA	TT	4	4156608	1	1	0	0	0	1	1	0	0	0	0	0	-	1	0	0	-	0	0	0	1	-	0	0	1	0	0	1	0	0	0	1	0	0	0	0	0	0	0	1	0	0
S4_4156635	G/A	G	A	GG	AA	4	4156635	1	1	0	0	0	1	1	0	0	0	0	0	-	1	0	0	-	0	0	0	1	-	0	0	1	0	0	1	0	0	0	1	0	0	0	0	0	0	0	1	0	0
S4_4241782	T/C	T	C	TT	CC	4	4241782	1	1	0	0	0	0	1	0	0	0	0	0	0	1	1	-	1	1	1	1	1	-	1	0	1	0	0	1	0	0	0	1	0	0	0	0	0	0	0	0	0	-
S4_4241860	G/A	G	A	GG	AA	4	4241860	1	1	0	0	0	0	1	0	0	0	0	0	0	1	1	-	1	1	1	1	1	0	1	0	1	0	0	1	0	0	0	1	0	0	0	0	0	0	0	0	0	-
S4_4241865	G/C	G	C	GG	CC	4	4241865	1	1	0	0	0	0	1	0	0	0	0	0	0	1	1	-	1	1	1	1	1	0	1	0	1	0	0	1	0	0	0	1	0	0	0	0	0	0	0	0	0	-
S4_4266754	C/T	C	T	CC	TT	4	4266754	1	1	0	0	0	0	1	0	0	0	0	0	0	1	1	0	1	1	1	1	1	-	1	0	1	0	0	1	0	0	0	1	0	0	0	0	0	0	0	0	0	0
S4_4269405	C/T	C	T	CC	TT	4	4269405	1	1	0	0	0	0	1	0	0	0	0	0	0	1	1	-	1	1	1	1	1	0	1	0	1	0	0	1	0	0	0	1	0	0	0	0	0	0	0	0	0	-
S4_4269406	G/T	G	T	GG	TT	4	4269406	1	1	0	0	0	0	1	0	0	0	0	0	0	1	1	-	1	1	1	1	1	0	1	0	1	0	0	1	0	0	0	1	0	0	0	0	0	0	0	0	0	-
S4_4279339	T/G	T	G	TT	GG	4	4279339	1	1	0	0	0	0	1	0	0	0	0	0	0	1	1	-	1	1	1	1	1	-	1	0	1	0	0	1	0	0	0	1	0	0	0	0	0	0	0	0	0	-
S4_4281437	C/T	C	T	CC	TT	4	4281437	1	1	0	0	0	0	1	0	0	0	0	0	0	1	1	1	1	1	1	1	1	0	1	0	1	0	0	1	0	0	0	1	0	0	0	0	0	0	0	0	0	-
S4_4320761	T/C	T	C	TT	CC	4	4320761	1	1	0	0	0	1	1	0	0	0	0	0	-	1	0	0	-	0	0	0	1	-	0	-	1	0	0	1	0	0	0	1	0	0	0	0	0	0	0	1	0	0
S4_4349175	T/C	T	C	TT	CC	4	4349175	1	1	0	0	0	1	1	0	-	0	0	0	-	1	0	0	-	0	0	0	1	1	0	0	1	0	0	1	0	0	0	1	0	0	0	0	0	0	0	1	0	0
S4_4438498	G/C	G	C	GG	CC	4	4438498	1	1	0	0	0	1	1	0	0	0	0	0	-	1	0	0	-	0	0	0	1	1	0	0	1	0	0	1	0	0	0	1	0	0	0	0	0	0	0	1	0	0
S4_4558071	A/G	A	G	AA	GG	4	4558071	1	1	0	0	0	1	1	0	0	0	0	0	-	1	0	0	-	0	0	0	1	1	0	0	1	0	0	1	0	0	0	1	0	0	0	0	0	0	0	1	0	0
S4_4699896	C/T	C	T	CC	TT	4	4699896	1	1	0	0	0	1	1	0	0	0	0	0	-	1	0	0	-	0	0	0	1	1	0	0	1	0	0	1	0	0	0	1	0	0	0	0	0	0	0	1	0	0
S4_5002747	T/C	T	C	TT	CC	4	5002747	1	1	0	0	0	1	1	0	0	0	0	0	-	1	0	0	-	0	0	0	1	-	0	0	1	0	0	1	0	0	0	1	0	0	0	0	0	0	0	1	0	0
S4_5122102	T/C	T	C	TT	CC	4	5122102	1	1	0	0	0	1	1	0	0	0	0	0	-	1	0	0	-	0	0	0	1	-	0	-	1	0	0	1	0	0	0	1	0	0	0	0	0	0	0	1	0	0
S4_5423941	T/C	T	C	TT	CC	4	5423941	1	1	0	0	0	1	1	0	0	0	0	0	-	1	0	0	-	0	0	0	1	-	0	0	1	0	0	1	0	0	0	1	0	0	0	0	0	0	0	1	0	0
S4_5485568	T/C	T	C	TT	CC	4	5485568	1	1	0	0	0	1	1	0	0	0	0	0	-	1	0	0	1	0	0	0	1	1	0	0	1	0	0	1	0	0	0	1	0	0	0	0	0	0	0	1	0	0
S4_5524828	G/A	G	A	GG	AA	4	5524828	1	1	0	0	0	1	1	0	0	0	0	0	-	1	0	0	-	0	0	0	1	1	0	0	1	0	0	1	0	0	0	1	0	0	0	0	0	0	0	1	0	0
S4_5524855	A/G	A	G	AA	GG	4	5524855	1	1	0	0	0	1	1	0	0	0	0	0	-	1	0	0	-	0	0	0	1	1	0	0	1	0	0	1	0	0	0	1	0	0	0	0	0	0	0	1	0	0
S4_5524909	C/T	C	T	CC	TT	4	5524909	1	1	0	0	0	1	1	0	0	0	0	0	-	1	0	0	-	0	0	0	1	-	0	0	1	0	0	1	0	0	0	1	0	0	0	0	0	0	0	1	0	0
S4_5548989	G/A	G	A	GG	AA	4	5548989	1	1	0	0	0	1	1	0	0	0	0	0	-	1	0	0	-	0	0	0	1	-	0	0	1	0	0	1	0	0	0	1	0	0	0	0	0	0	0	1	0	0
S4_5588640	A/C	A	C	AA	CC	4	5588640	1	1	0	0	0	1	1	0	0	0	0	0	-	1	0	0	-	0	0	0	1	1	0	0	1	0	0	1	0	0	0	1	0	0	0	0	0	0	0	1	0	0
S4_5589615	T/C	T	C	TT	CC	4	5589615	1	1	0	0	0	1	1	0	0	0	0	0	-	1	0	0	-	0	0	0	1	1	0	0	1	0	0	1	0	0	0	1	0	0	0	0	0	0	0	1	0	0
S4_5589657	A/G	A	G	AA	GG	4	5589657	1	1	0	0	0	1	1	0	0	0	0	0	-	1	0	0	-	0	0	0	1	1	0	0	1	0	0	1	0	0	0	1	0	0	0	0	0	0	0	1	0	0
S4_5589659	C/T	C	T	CC	TT	4	5589659	1	1	0	0	0	1	1	0	0	0	0	0	-	1	0	0	-	0	0	0	1	1	0	0	1	0	0	1	0	0	0	1	0	0	0	0	0	0	0	1	0	0
S4_5589731	T/C	T	C	TT	CC	4	5589731	1	1	0	0	0	1	1	0	0	0	0	0	-	1	0	0	-	0	0	0	1	1	0	0	1	0	0	1	0	0	0	1	0	0	0	0	0	0	0	1	0	0
S4_5596928	G/C	G	C	GG	CC	4	5596928	1	1	0	0	0	1	1	0	0	0	0	0	-	1	0	0	1	0	0	0	1	1	0	0	1	0	0	1	0	0	0	1	0	0	0	0	0	0	0	1	0	0
S4_5596936	T/C	T	C	TT	CC	4	5596936	1	1	0	0	0	1	1	0	0	0	0	0	-	1	0	0	1	0	0	0	1	1	0	0	1	0	0	1	0	0	0	1	0	0	0	0	0	0	0	1	0	0
S4_5661099	C/G	C	G	CC	GG	4	5661099	1	1	0	0	0	1	1	0	0	0	0	0	-	1	0	0	-	0	0	0	1	-	0	0	1	0	0	1	0	0	0	1	0	0	0	0	0	0	0	1	0	0
S4_5663195	C/G	C	G	CC	GG	4	5663195	1	1	0	0	0	1	1	0	0	0	0	0	-	1	0	0	0	0	0	0	1	1	0	0	1	0	0	1	0	0	0	1	0	0	0	0	0	0	0	1	0	0
S4_5663199	T/C	T	C	TT	CC	4	5663199	1	1	0	0	0	1	1	0	0	0	0	0	-	1	0	0	0	0	0	0	1	1	0	0	1	0	0	1	0	0	0	1	0	0	0	0	0	0	0	1	0	0
S4_5663210	A/G	A	G	AA	GG	4	5663210	1	1	0	0	0	1	1	0	0	0	0	0	-	1	0	0	0	0	0	0	1	1	0	0	1	0	0	1	0	0	0	1	0	0	0	0	0	0	0	1	0	0
S4_5663216	G/A	G	A	GG	AA	4	5663216	1	1	0	0	0	1	1	0	0	0	0	0	-	1	0	0	0	0	0	0	1	1	0	0	1	0	0	1	0	0	0	1	0	0	0	0	0	0	0	1	0	0
S4_5775342	T/C	T	C	TT	CC	4	5775342	1	1	0	0	0	1	1	0	0	0	0	0	-	1	0	0	-	0	0	0	1	-	0	0	1	0	0	1	0	0	0	1	0	0	0	0	0	0	0	1	0	0
S4_5775390	A/G	A	G	AA	GG	4	5775390	1	1	0	0	0	1	1	0	0	0	0	0	-	1	0	0	-	0	0	0	1	-	0	0	1	0	0	1	0	0	0	1	0	0	0	0	0	0	0	1	0	0
S4_5776572	G/T	G	T	GG	TT	4	5776572	1	1	0	0	0	1	1	0	0	0	0	0	-	1	0	0	-	0	0	0	1	-	0	0	1	0	0	1	0	0	0	1	0	0	0	0	0	0	0	1	0	0
S4_5776577	C/T	C	T	CC	TT	4	5776577	1	1	0	0	0	1	1	0	0	0	0	0	-	1	0	0	-	0	0	0	1	-	0	0	1	0	0	1	0	0	0	1	0	0	0	0	0	0	0	1	0	0
S4_5776592	T/A	T	A	TT	AA	4	5776592	1	1	0	0	0	1	1	0	0	0	0	0	-	1	0	0	-	0	0	0	1	-	0	0	1	0	0	1	0	0	0	1	0	0	0	0	0	0	0	1	0	0
S4_5776616	C/T	C	T	CC	TT	4	5776616	1	1	0	0	0	1	1	0	0	0	0	0	-	1	0	0	-	0	0	0	1	-	0	0	1	0	0	1	0	0	0	1	0	0	0	0	0	0	0	1	0	0
S4_5793403	C/G	C	G	CC	GG	4	5793403	1	1	0	0	0	1	1	0	0	0	0	0	-	1	0	0	-	0	0	0	1	-	0	0	1	0	0	1	0	0	0	1	0	0	0	0	0	0	0	1	0	0
S4_5844911	T/C	T	C	TT	CC	4	5844911	1	1	0	0	0	1	1	0	0	0	0	0	-	1	0	0	-	0	0	0	1	1	0	0	1	0	0	1	0	0	0	1	0	0	0	0	0	0	0	1	0	0
S4_6081500	T/A	T	A	TT	AA	4	6081500	1	1	0	0	0	1	1	0	0	0	0	0	-	1	0	0	-	0	0	0	1	1	0	0	1	0	0	1	0	0	0	1	0	0	0	0	0	0	0	0	0	-
S4_6184060	C/T	C	T	CC	TT	4	6184060	1	1	0	0	0	1	1	0	0	0	0	0	-	1	0	0	-	0	0	0	1	-	0	0	1	0	0	1	0	0	0	1	0	0	0	0	0	0	0	0	0	-
S4_6223805	G/A	G	A	GG	AA	4	6223805	1	1	0	0	0	1	1	0	0	0	0	0	-	1	0	0	-	0	0	0	1	1	0	0	1	0	0	1	0	0	0	1	0	0	0	0	0	0	0	0	0	-
S4_6223812	C/A	C	A	CC	AA	4	6223812	1	1	0	0	0	1	1	0	0	0	0	0	-	1	0	0	-	0	0	0	1	1	0	0	1	0	0	1	0	0	0	1	0	0	0	0	0	0	0	0	0	-
S4_6223814	G/C	G	C	GG	CC	4	6223814	1	1	0	0	0	1	1	0	0	0	0	0	-	1	0	0	-	0	0	0	1	1	0	0	1	0	0	1	0	0	0	1	0	0	0	0	0	0	0	0	0	-
S4_6223817	G/T	G	T	GG	TT	4	6223817	1	1	0	0	0	1	1	0	0	0	0	0	-	1	0	0	-	0	0	0	1	1	0	0	1	0	0	1	0	0	0	1	0	0	0	0	0	0	0	0	0	-
S4_6245196	A/T	A	T	AA	TT	4	6245196	1	1	0	0	0	1	1	0	0	0	0	0	-	1	0	0	-	0	0	0	1	1	0	0	1	0	0	1	0	0	0	1	0	0	0	0	0	0	0	0	0	-
S4_6245218	T/C	T	C	TT	CC	4	6245218	1	1	0	0	0	1	1	0	0	0	0	0	-	1	0	0	-	0	0	0	1	-	0	0	1	0	0	1	0	0	0	1	0	0	0	0	0	0	0	0	0	-
S4_6249044	C/A	C	A	CC	AA	4	6249044	1	1	0	0	0	1	1	0	0	0	0	0	-	1	0	0	-	0	0	0	-	1	0	0	1	0	0	1	0	0	0	1	0	0	0	0	0	0	0	0	0	-
S4_6249057	G/T	G	T	GG	TT	4	6249057	1	1	0	0	0	1	1	0	0	0	0	0	-	1	0	0	-	0	0	0	-	1	0	0	1	0	0	1	0	0	0	1	0	0	0	0	0	0	0	0	0	-
S4_6249075	T/A	T	A	TT	AA	4	6249075	1	1	0	0	0	1	1	0	0	0	0	0	-	1	0	0	-	0	0	0	-	1	0	0	1	0	0	1	0	0	0	1	0	0	0	0	0	0	0	0	0	-
S4_6249189	G/A	G	A	GG	AA	4	6249189	1	1	0	0	0	1	1	0	0	0	0	0	-	1	0	0	-	0	0	0	1	1	0	0	1	0	0	1	0	0	0	1	0	0	0	0	0	0	0	0	0	-
S4_6249458	C/T	C	T	CC	TT	4	6249458	1	1	0	0	0	1	1	0	0	0	-	0	-	1	0	0	-	0	0	0	1	-	0	0	1	0	0	1	0	0	0	1	0	0	0	0	0	0	0	0	0	1
S4_6249563	G/A	G	A	GG	AA	4	6249563	1	1	0	0	0	1	1	0	0	0	0	0	-	1	0	0	-	0	0	0	1	1	0	0	1	0	0	1	0	0	0	1	0	0	0	0	0	0	0	0	0	-
S4_6283152	C/T	C	T	CC	TT	4	6283152	1	1	0	0	0	1	1	0	0	0	0	0	-	1	0	0	-	0	0	0	1	-	0	0	1	0	0	1	0	0	0	1	0	0	0	0	0	0	0	0	0	-
S4_6333668	G/A	G	A	GG	AA	4	6333668	1	1	0	0	0	1	1	0	0	0	0	0	0	1	0	0	0	0	0	0	1	-	0	0	1	0	0	1	0	0	0	1	0	0	0	0	0	0	0	0	0	-
S4_6361713	A/G	A	G	AA	GG	4	6361713	1	1	0	0	0	1	1	0	0	0	0	0	-	1	0	0	-	0	0	0	1	1	0	0	1	0	0	1	0	0	0	1	0	0	0	0	0	0	0	0	0	-
S4_6366387	G/A	G	A	GG	AA	4	6366387	1	1	0	0	0	1	1	0	0	0	0	0	-	1	0	0	-	0	0	0	1	1	0	0	1	0	0	1	0	0	0	1	0	0	0	0	0	0	0	0	0	-
S4_6366397	T/C	T	C	TT	CC	4	6366397	1	1	0	0	0	1	1	0	0	0	0	0	-	1	0	0	-	0	0	0	1	1	0	0	1	0	0	1	0	0	0	1	0	0	0	0	0	0	0	0	0	-
S4_6366423	C/G	C	G	CC	GG	4	6366423	1	1	0	0	0	1	1	0	0	0	0	0	-	1	0	0	-	0	0	0	1	1	0	0	1	0	0	1	0	0	0	1	0	0	0	0	0	0	0	0	0	-
S4_6386800	C/T	C	T	CC	TT	4	6386800	1	1	0	0	0	1	1	0	0	0	0	0	-	1	0	0	-	0	0	0	1	-	0	0	1	0	0	1	0	0	0	1	0	0	0	0	0	0	0	0	0	-
S4_6386838	C/G	C	G	CC	GG	4	6386838	1	1	0	0	0	1	1	0	0	0	0	0	-	1	0	0	-	0	0	0	1	-	0	0	1	0	0	1	0	0	0	1	0	0	0	0	0	0	0	0	0	-
S4_6387435	C/G	C	G	CC	GG	4	6387435	1	1	0	0	0	1	1	0	0	0	0	0	-	1	0	0	-	0	0	0	1	1	0	0	1	0	0	1	0	0	0	1	0	0	0	0	0	0	0	0	0	-
S4_6419402	T/G	T	G	TT	GG	4	6419402	1	1	0	0	0	1	1	0	0	0	0	0	-	1	0	0	-	0	0	0	1	1	0	0	1	0	0	1	0	0	0	1	0	0	0	0	0	0	0	0	0	1
S4_6419441	C/T	C	T	CC	TT	4	6419441	1	1	0	0	0	1	1	0	0	0	0	0	-	1	0	0	-	0	0	0	1	-	0	0	1	0	0	1	0	0	0	1	0	0	0	0	0	0	0	0	0	1
S4_6422585	A/T	A	T	AA	TT	4	6422585	1	1	0	0	0	1	1	-	0	0	0	0	-	1	0	0	-	0	0	0	1	-	0	0	1	0	0	1	0	0	0	1	0	0	0	0	0	0	0	0	0	1
S4_6531261	C/G	C	G	CC	GG	4	6531261	1	1	0	0	0	1	1	0	0	0	0	0	-	1	0	0	-	0	0	0	1	1	0	0	1	0	0	1	0	0	0	1	0	0	0	0	0	0	0	0	0	1
S4_6536825	A/G	A	G	AA	GG	4	6536825	1	1	0	0	0	1	1	0	0	0	0	0	-	1	0	0	-	0	0	0	1	1	0	0	1	0	0	1	0	0	0	1	0	0	0	0	0	0	0	0	0	1
S4_6536856	T/C	T	C	TT	CC	4	6536856	1	1	0	0	0	1	1	0	0	0	0	0	-	1	0	0	-	0	0	0	1	1	0	0	1	0	0	1	0	0	0	1	0	0	0	0	0	0	0	0	0	1
S4_6548601	C/T	C	T	CC	TT	4	6548601	1	1	0	0	0	1	1	0	0	0	0	0	-	1	0	0	-	0	0	0	1	-	0	0	1	0	0	1	0	0	0	1	0	0	0	0	0	0	0	0	0	-
S4_6548625	C/T	C	T	CC	TT	4	6548625	1	1	0	0	0	1	1	0	0	0	0	0	-	1	0	0	-	0	0	0	1	-	0	0	1	0	0	1	0	0	0	1	0	0	0	0	0	0	0	0	0	-
S4_6566956	G/A	G	A	GG	AA	4	6566956	1	1	0	0	0	1	1	0	0	0	0	0	0	1	0	0	0	0	0	0	1	1	0	0	1	0	0	1	0	0	0	1	0	0	0	0	0	0	0	0	0	-
S4_6569275	A/G	A	G	AA	GG	4	6569275	1	1	0	0	0	1	1	0	0	0	0	0	-	1	0	0	-	0	0	0	1	-	0	0	1	0	0	1	0	0	0	1	0	0	0	0	0	0	0	0	0	-
S4_6583844	C/T	C	T	CC	TT	4	6583844	1	1	0	0	0	1	-	0	0	0	0	0	-	1	0	0	-	0	0	0	1	1	0	0	1	0	0	1	0	0	0	1	0	0	0	0	0	0	0	0	0	-
S4_6583868	A/C	A	C	AA	CC	4	6583868	1	1	0	0	0	1	-	0	0	0	0	0	-	1	0	0	-	0	0	0	1	1	0	0	1	0	0	1	0	0	0	1	0	0	0	0	0	0	0	0	0	-
S4_6583930	T/G	T	G	TT	GG	4	6583930	1	1	0	0	0	1	1	0	0	0	0	0	-	1	0	0	-	0	0	0	1	1	0	0	1	0	0	1	0	0	0	1	0	0	0	0	0	0	0	0	0	1
S4_6583933	G/T	G	T	GG	TT	4	6583933	1	1	0	0	0	1	1	0	0	0	0	0	-	1	0	0	-	0	0	0	1	1	0	0	1	0	0	1	0	0	0	1	0	0	0	0	0	0	0	0	0	1
S4_6583934	G/C	G	C	GG	CC	4	6583934	1	1	0	0	0	1	1	0	0	0	0	0	-	1	0	0	-	0	0	0	1	1	0	0	1	0	0	1	0	0	0	1	0	0	0	0	0	0	0	0	0	1
S4_6583935	T/C	T	C	TT	CC	4	6583935	1	1	0	0	0	1	1	0	0	0	0	0	-	1	0	0	-	0	0	0	1	1	0	0	1	0	0	1	0	0	0	1	0	0	0	0	0	0	0	0	0	1
S4_6587304	A/G	A	G	AA	GG	4	6587304	1	1	0	0	0	1	1	0	0	0	0	-	-	1	0	0	-	0	0	0	1	-	0	0	1	0	0	1	0	0	0	1	0	0	0	0	0	0	0	0	0	1
S4_6622258	T/G	T	G	TT	GG	4	6622258	1	1	0	0	0	1	1	0	0	0	0	0	-	1	0	0	-	0	0	0	1	-	0	0	1	0	0	1	0	0	0	1	0	0	0	0	0	0	0	0	0	-
S4_6622259	T/C	T	C	TT	CC	4	6622259	1	1	0	0	0	1	1	0	0	0	0	0	-	1	0	0	-	0	0	0	1	-	0	0	1	0	0	1	0	0	0	1	0	0	0	0	0	0	0	0	0	-
S4_6731595	C/G	C	G	CC	GG	4	6731595	1	1	0	0	0	1	1	0	0	0	0	0	0	1	0	0	1	0	0	0	1	-	0	0	1	0	0	1	0	0	0	1	0	0	-	0	0	0	0	0	0	-
S4_6747636	G/C	G	C	GG	CC	4	6747636	1	1	0	0	0	1	1	0	0	0	0	0	0	1	0	0	1	0	0	0	1	1	0	0	1	0	0	1	0	0	0	1	0	0	0	0	0	0	0	0	0	1
S4_6755178	A/G	A	G	AA	GG	4	6755178	1	1	0	0	0	1	1	0	0	0	0	0	0	1	0	0	1	0	0	0	1	1	0	0	1	0	0	1	0	0	0	1	0	0	0	0	0	0	0	0	0	-
S4_6769030	T/C	T	C	TT	CC	4	6769030	1	1	0	0	0	1	1	0	0	0	0	0	0	1	0	0	1	0	0	0	1	-	0	0	1	0	0	1	0	0	0	1	0	0	0	0	0	0	0	0	0	-
S4_6769070	A/G	A	G	AA	GG	4	6769070	1	1	0	0	0	1	1	0	0	0	0	0	0	1	0	0	1	0	0	0	1	-	0	0	1	0	0	1	0	0	0	1	0	0	0	0	0	0	0	0	0	-
S4_6769386	T/C	T	C	TT	CC	4	6769386	1	1	0	0	0	1	1	0	0	0	0	0	0	1	0	0	1	0	0	0	1	-	0	0	1	0	0	1	0	0	0	1	0	0	0	0	0	0	0	0	0	-
S4_6887448	A/G	A	G	AA	GG	4	6887448	1	1	0	0	0	1	1	0	0	0	0	0	0	1	0	0	1	0	0	0	1	1	0	0	1	0	0	1	0	0	0	1	0	0	0	0	0	0	0	0	0	0
S4_6893370	G/A	G	A	GG	AA	4	6893370	1	1	0	0	0	1	1	0	0	0	0	0	0	1	0	0	1	0	0	0	1	-	0	0	1	0	0	1	0	0	0	1	0	0	0	0	0	0	0	0	0	1
S4_6893409	C/G	C	G	CC	GG	4	6893409	1	1	0	0	0	1	1	0	0	0	0	0	0	1	0	0	1	0	0	0	1	-	0	0	1	0	0	1	0	0	0	1	0	0	0	0	0	0	0	0	0	1
S4_6893955	C/A	C	A	CC	AA	4	6893955	1	1	0	0	0	1	1	0	0	0	0	0	0	1	0	0	1	0	0	0	1	1	0	0	1	0	0	1	0	0	0	1	0	0	0	0	0	0	0	0	0	1
S4_6907140	A/T	A	T	AA	TT	4	6907140	1	1	0	0	0	0	0	1	1	1	1	1	-	1	1	-	0	1	0	1	0	-	0	0	0	0	0	0	0	1	1	1	0	0	0	0	0	1	-	0	-	0
S4_7926940	T/G	T	G	TT	GG	4	7926940	1	1	0	0	0	0	1	1	1	1	0	0	0	1	0	0	0	1	1	0	1	0	1	0	-	0	0	1	0	1	1	1	0	0	0	1	0	0	0	0	1	-
S4_7974144	C/G	C	G	CC	GG	4	7974144	1	1	0	0	0	1	1	0	0	0	0	0	0	1	0	0	0	0	0	0	1	1	0	0	1	0	0	1	0	0	0	1	0	0	0	0	0	0	0	1	0	0
S4_8063838	G/A	G	A	GG	AA	4	8063838	1	1	0	0	0	1	1	0	0	0	0	0	0	1	0	0	-	0	0	0	1	1	0	0	1	0	0	1	0	0	0	1	0	0	0	0	0	0	0	1	0	0
S4_8064183	C/G	C	G	CC	GG	4	8064183	1	1	0	0	0	1	1	0	0	0	0	0	0	1	0	0	-	0	0	0	1	-	0	0	1	0	0	1	0	0	0	1	0	0	0	0	0	0	0	1	0	0
S4_8322043	A/G	A	G	AA	GG	4	8322043	1	1	0	0	0	1	1	0	0	0	0	0	0	1	0	0	-	0	0	0	1	-	0	-	1	0	0	1	0	0	0	1	0	0	0	0	0	0	0	1	0	0
S4_8326302	C/G	C	G	CC	GG	4	8326302	1	1	0	0	0	1	1	0	0	0	0	0	0	1	0	0	-	0	0	0	1	1	0	0	1	0	0	1	0	0	0	1	0	0	0	0	0	0	0	1	0	0
S4_8365977	G/T	G	T	GG	TT	4	8365977	1	1	0	0	0	1	1	0	0	0	0	0	0	1	0	0	-	0	0	0	1	-	0	0	1	0	0	1	0	0	0	1	0	0	0	0	0	0	0	1	0	0
S4_8366014	G/A	G	A	GG	AA	4	8366014	1	1	0	0	0	1	1	0	0	0	0	0	0	1	0	0	-	0	0	0	1	0	0	0	1	0	0	1	0	0	0	1	0	0	0	0	0	0	0	1	0	0
S4_8366095	T/C	T	C	TT	CC	4	8366095	1	1	0	0	0	1	1	0	0	0	0	0	0	1	0	0	0	0	0	0	-	-	0	0	1	0	0	1	0	0	0	1	0	0	0	0	0	0	0	1	0	0
S4_8414540	A/G	A	G	AA	GG	4	8414540	1	1	0	0	0	1	1	0	0	0	0	0	0	1	0	0	-	0	0	0	1	1	0	0	1	0	0	1	0	0	0	1	0	0	0	0	0	0	0	1	0	0
S4_8525694	T/C	T	C	TT	CC	4	8525694	1	1	0	0	0	1	1	0	0	0	0	0	0	1	0	0	-	0	0	0	1	1	0	0	1	0	0	1	0	0	0	1	0	0	0	0	0	0	0	1	0	0
S4_8525715	T/C	T	C	TT	CC	4	8525715	1	1	0	0	0	1	1	0	0	0	0	0	0	1	0	0	-	0	0	0	1	1	0	0	1	0	0	1	0	0	0	1	0	0	0	0	0	0	0	1	0	0
S4_8756552	T/C	T	C	TT	CC	4	8756552	1	1	0	0	0	1	1	0	0	0	0	0	0	1	0	0	-	0	0	0	1	1	0	-	1	0	0	1	0	0	0	1	0	0	0	0	0	0	0	1	0	0
S4_8761146	A/G	A	G	AA	GG	4	8761146	1	1	0	0	0	1	1	0	0	0	0	0	0	1	0	0	-	0	0	0	1	1	0	0	1	0	0	1	0	0	0	1	0	0	0	0	0	0	0	1	0	0
S4_8761168	T/A	T	A	TT	AA	4	8761168	1	1	0	0	0	1	1	0	0	0	0	0	0	1	0	0	-	0	0	0	1	1	0	0	1	0	0	1	0	0	0	1	0	0	0	0	0	0	0	1	0	0
S4_8761181	C/A	C	A	CC	AA	4	8761181	1	1	0	0	0	1	1	0	0	0	0	0	0	1	0	0	-	0	0	0	1	1	0	0	1	0	0	1	0	0	0	1	0	0	0	0	0	0	0	1	0	0
S4_8767902	C/T	C	T	CC	TT	4	8767902	1	1	0	0	0	1	1	0	0	0	0	0	0	1	0	0	-	0	0	0	1	-	0	0	1	0	0	1	0	0	0	1	0	0	0	0	0	0	0	1	0	0
S4_8767989	G/A	G	A	GG	AA	4	8767989	1	1	0	0	0	1	1	0	0	0	0	0	0	1	0	0	-	0	0	0	1	-	0	0	1	0	0	1	0	0	0	1	0	0	0	0	0	0	0	1	0	0
S4_8809963	C/T	C	T	CC	TT	4	8809963	1	1	0	0	0	1	1	0	0	0	0	0	0	1	0	0	0	0	0	0	1	1	0	0	1	0	0	1	0	0	0	1	0	0	0	0	0	0	0	1	0	0
S4_8865216	T/C	T	C	TT	CC	4	8865216	1	1	0	0	0	1	1	0	0	0	0	0	0	1	0	0	-	0	0	0	1	1	0	0	1	0	0	1	0	0	0	1	0	0	0	0	0	0	0	1	0	0
S4_8865303	C/G	C	G	CC	GG	4	8865303	1	1	0	0	0	1	1	0	0	0	0	0	0	1	0	0	-	0	0	0	1	1	0	0	1	0	0	1	0	0	0	1	0	0	0	0	0	0	0	1	0	0
S4_8897620	G/A	G	A	GG	AA	4	8897620	1	1	0	0	0	-	1	0	0	0	0	0	0	1	0	0	-	0	0	0	1	1	0	0	1	0	0	1	0	0	0	1	0	0	0	0	0	-	0	1	0	0
S4_8897668	T/G	T	G	TT	GG	4	8897668	1	1	0	0	0	1	1	0	0	0	0	0	0	1	0	0	-	0	0	0	1	-	0	0	1	0	0	1	0	0	0	1	0	0	0	0	0	0	0	1	0	0
S4_8897669	A/G	A	G	AA	GG	4	8897669	1	1	0	0	0	1	1	0	0	0	0	0	0	1	0	0	-	0	0	0	1	-	0	0	1	0	0	1	0	0	0	1	0	0	0	0	0	0	0	1	0	0
S4_9172788	A/C	A	C	AA	CC	4	9172788	1	1	0	0	0	1	1	0	0	0	0	0	0	1	0	0	1	0	0	0	1	1	0	0	1	0	0	-	0	0	0	1	0	0	0	0	0	0	0	1	0	0
S4_9195844	A/G	A	G	AA	GG	4	9195844	1	1	0	0	0	1	1	0	0	0	0	0	0	1	0	0	-	0	0	0	1	-	0	0	1	0	0	1	0	0	0	1	0	0	0	0	0	0	0	-	0	0
S4_9300485	T/C	T	C	TT	CC	4	9300485	1	1	0	0	0	1	1	0	0	0	0	0	0	1	0	0	-	0	0	0	1	-	0	0	1	0	0	1	0	0	0	1	0	0	0	0	0	0	0	1	0	0
S4_9311574	C/G	C	G	CC	GG	4	9311574	1	1	0	0	0	1	1	0	0	0	0	0	0	1	0	0	-	0	0	0	1	1	0	0	1	0	0	1	0	0	0	1	0	0	0	0	0	0	0	1	0	0
S4_9314929	T/G	T	G	TT	GG	4	9314929	1	1	0	0	0	1	1	0	0	0	0	0	0	1	0	0	-	0	0	0	1	-	0	0	1	0	0	1	0	0	0	1	0	0	0	0	0	0	0	1	0	0
S4_9392855	A/G	A	G	AA	GG	4	9392855	1	1	0	0	0	1	1	0	0	0	0	0	0	1	0	0	-	0	0	0	1	0	0	0	1	0	0	1	0	0	0	1	0	0	0	0	0	0	0	1	0	0
S4_9392875	G/C	G	C	GG	CC	4	9392875	1	1	0	0	0	1	1	0	0	0	0	0	0	1	0	0	-	0	0	0	1	0	0	0	1	0	0	1	0	0	0	1	0	0	0	0	0	0	0	1	0	0
S4_9472241	G/A	G	A	GG	AA	4	9472241	1	1	0	0	0	1	1	0	0	0	0	0	0	1	0	0	1	0	0	0	1	1	0	0	1	0	0	1	0	0	0	1	0	0	0	0	0	0	0	1	0	0
S4_9568075	T/C	T	C	TT	CC	4	9568075	1	1	0	0	0	1	1	0	0	0	0	0	0	1	0	0	-	0	0	0	1	-	0	0	1	0	0	1	0	0	0	1	0	0	0	0	0	0	0	1	0	0
S4_9646000	T/A	T	A	TT	AA	4	9646000	1	1	0	0	0	1	1	0	0	0	0	0	0	1	0	0	-	0	0	0	1	-	0	0	1	0	0	1	0	0	0	1	0	0	0	0	0	0	0	1	0	0
S4_9646026	T/C	T	C	TT	CC	4	9646026	1	1	0	0	0	1	1	0	0	0	0	0	0	1	0	0	-	0	0	0	1	-	0	0	1	0	0	1	0	0	0	1	0	0	0	0	0	0	0	1	0	0
S4_9660890	A/G	A	G	AA	GG	4	9660890	1	1	0	0	0	1	1	0	0	0	0	0	0	1	0	0	-	0	0	0	1	1	0	0	1	0	0	1	0	0	0	1	0	0	0	0	0	0	0	1	0	0
S4_9660912	C/T	C	T	CC	TT	4	9660912	1	1	0	0	0	1	1	0	0	0	0	0	0	1	0	0	-	0	0	0	1	1	0	0	1	0	0	1	0	0	0	1	0	0	0	0	0	0	0	1	0	0
S4_9660933	C/T	C	T	CC	TT	4	9660933	1	1	0	0	0	1	1	0	0	0	0	0	0	1	0	0	-	0	0	0	1	1	0	0	1	0	0	1	0	0	0	1	0	0	0	0	0	0	0	1	0	0
S4_9661026	C/T	C	T	CC	TT	4	9661026	1	1	0	0	0	1	1	0	0	0	0	0	0	1	0	0	-	0	0	0	1	-	0	0	1	0	0	1	0	0	0	1	0	0	0	0	0	0	0	1	0	0
S4_9687677	G/T	G	T	GG	TT	4	9687677	1	1	0	0	0	1	1	0	0	0	0	0	0	1	0	0	-	0	0	0	1	-	0	0	1	0	0	1	0	0	0	1	0	0	0	0	0	0	0	1	0	0
S4_9715323	T/C	T	C	TT	CC	4	9715323	1	1	0	0	0	1	1	0	0	0	0	0	0	1	0	0	-	0	0	0	1	-	0	0	1	0	0	1	0	0	0	1	0	0	0	0	0	0	0	1	0	0
S4_9715356	C/T	C	T	CC	TT	4	9715356	1	1	0	0	0	1	1	0	0	0	0	0	0	1	0	0	-	0	0	0	1	-	0	0	1	0	0	1	0	0	0	1	0	0	0	0	0	0	0	1	0	0
S4_9715379	A/G	A	G	AA	GG	4	9715379	1	1	0	0	0	1	1	0	0	0	0	0	0	1	0	0	-	0	0	0	1	-	0	0	1	0	0	1	0	0	0	1	0	0	0	0	0	0	0	1	0	0
S4_9715412	C/T	C	T	CC	TT	4	9715412	1	1	0	0	0	1	1	0	0	0	0	0	0	1	0	0	-	0	0	0	1	-	0	0	1	0	0	1	0	0	0	1	0	0	0	0	0	0	0	1	0	0
S4_9722803	A/G	A	G	AA	GG	4	9722803	1	1	0	0	0	1	1	0	0	0	0	0	0	1	0	0	-	0	0	0	1	-	0	0	1	0	0	1	0	0	0	1	0	0	0	0	0	0	0	1	0	0
S4_9722965	C/T	C	T	CC	TT	4	9722965	1	1	0	0	0	1	1	0	0	0	0	0	0	1	0	0	-	0	0	0	1	1	0	0	1	0	0	1	0	0	0	1	0	0	0	0	0	0	0	1	0	0
S4_9785589	T/G	T	G	TT	GG	4	9785589	1	1	0	0	0	1	1	0	0	0	0	0	0	1	0	0	-	0	0	0	1	-	0	0	1	0	0	1	0	0	0	1	0	0	0	0	0	0	0	1	0	0
S4_9785713	C/A	C	A	CC	AA	4	9785713	1	1	0	0	0	1	1	0	0	0	0	0	0	1	0	0	-	0	0	0	1	-	0	0	1	0	0	1	0	0	0	1	0	0	0	0	0	0	0	1	0	0
S4_9829423	T/C	T	C	TT	CC	4	9829423	1	1	0	0	0	1	1	0	0	0	0	0	0	1	0	0	-	0	0	0	1	-	0	0	1	0	0	1	0	0	0	1	0	0	0	0	0	0	0	1	0	0
S4_9829428	G/C	G	C	GG	CC	4	9829428	1	1	0	0	0	1	1	0	0	0	0	0	0	1	0	0	-	0	0	0	1	-	0	0	1	0	0	1	0	0	0	1	0	0	0	0	0	0	0	1	0	0
S4_10041527	C/T	C	T	CC	TT	4	10041527	1	1	0	0	0	1	1	0	0	0	0	0	0	1	0	0	0	0	0	0	1	-	0	0	1	0	0	1	0	0	0	1	0	0	0	0	0	0	0	1	0	0
S4_10059705	A/G	A	G	AA	GG	4	10059705	1	1	0	0	0	1	1	0	0	0	0	0	0	1	0	0	-	0	0	0	1	-	0	0	1	0	0	1	0	0	0	1	0	0	0	0	0	0	0	1	0	0
S4_10064236	A/G	A	G	AA	GG	4	10064236	1	1	0	0	0	1	1	0	0	0	0	0	0	1	0	0	-	0	0	0	1	-	0	0	1	0	0	1	0	0	0	1	0	0	0	0	0	0	0	1	0	0
S4_10142838	A/G	A	G	AA	GG	4	10142838	1	1	0	0	0	1	1	0	0	0	0	0	0	1	0	0	-	0	0	0	1	1	0	0	1	0	0	1	0	0	0	1	0	0	0	0	0	0	0	1	0	0
S4_10211293	T/C	T	C	TT	CC	4	10211293	1	1	0	0	0	1	1	0	0	0	0	0	0	1	0	0	-	0	0	0	1	1	0	0	1	0	0	1	0	0	0	1	0	0	0	0	0	0	0	1	0	0
S4_10211310	T/C	T	C	TT	CC	4	10211310	1	1	0	0	0	1	1	0	0	0	0	0	0	1	0	0	-	0	0	0	1	1	0	0	1	0	0	1	0	0	0	1	0	0	0	0	0	0	0	1	0	0
S4_10302077	T/C	T	C	TT	CC	4	10302077	1	1	0	0	1	1	0	0	0	0	0	0	0	1	0	0	0	0	0	0	1	1	0	-	1	0	0	1	0	0	0	1	0	0	0	0	0	0	0	0	0	-
S4_10303075	G/A	G	A	GG	AA	4	10303075	1	1	0	0	1	1	0	0	0	0	0	0	0	1	0	0	0	0	0	0	1	-	0	-	-	0	0	1	0	0	0	1	0	0	0	0	0	0	0	0	0	-
S4_10346365	T/C	T	C	TT	CC	4	10346365	1	1	0	0	0	1	1	0	0	0	0	0	0	1	0	0	-	0	0	0	1	1	0	0	1	0	0	1	0	0	0	1	0	0	0	0	0	0	0	1	0	0
S4_10346398	A/C	A	C	AA	CC	4	10346398	1	1	0	0	0	1	1	0	0	0	0	0	0	1	0	0	-	0	0	0	1	1	0	0	1	0	0	1	0	0	0	1	0	0	0	0	0	0	0	1	0	0
S4_10399939	A/G	A	G	AA	GG	4	10399939	1	1	0	0	0	1	1	0	0	0	0	0	0	1	0	0	-	0	0	0	1	-	0	0	1	0	0	1	0	0	0	1	0	0	0	0	0	0	0	1	0	0
S4_10568074	T/A	T	A	TT	AA	4	10568074	1	1	0	0	0	1	1	0	0	0	0	0	0	1	0	0	-	0	0	0	1	1	0	0	1	0	0	1	0	0	0	1	0	0	0	0	0	0	0	1	0	0
S4_10581332	A/G	A	G	AA	GG	4	10581332	1	1	0	0	0	1	1	0	0	0	0	0	0	1	0	0	0	0	0	0	1	-	0	0	1	0	0	1	0	0	0	1	0	0	0	0	0	0	0	1	0	0
S4_10690059	G/C	G	C	GG	CC	4	10690059	1	1	0	0	0	1	1	0	0	0	0	0	0	1	0	0	-	0	0	0	1	-	0	-	1	0	0	1	0	0	0	1	0	0	0	0	0	0	0	1	0	0
S4_10690082	G/C	G	C	GG	CC	4	10690082	1	1	0	0	0	1	1	0	0	0	0	0	0	1	0	0	-	0	0	0	1	-	-	-	1	0	0	1	0	0	0	1	0	0	0	0	0	0	0	1	0	0
S4_10690105	G/T	G	T	GG	TT	4	10690105	1	1	0	0	0	1	1	0	0	0	0	0	0	1	0	0	-	0	0	0	1	1	0	-	1	0	0	1	0	0	0	1	0	0	0	0	0	0	0	1	-	0
S4_10792238	C/T	C	T	CC	TT	4	10792238	1	1	0	0	0	1	1	0	0	0	0	0	0	1	0	0	-	0	0	0	1	-	0	0	1	0	0	1	0	0	0	1	0	0	0	0	0	0	0	1	0	0
S4_10843082	C/A	C	A	CC	AA	4	10843082	1	1	0	0	0	1	1	0	0	0	0	0	0	1	0	0	-	0	0	0	1	-	0	0	1	0	0	1	0	0	0	1	0	0	0	0	0	0	0	1	0	0
S4_10866621	C/T	C	T	CC	TT	4	10866621	1	1	0	0	0	1	1	0	0	0	0	0	0	1	0	0	-	0	0	0	1	-	0	1	1	0	0	1	0	0	0	1	0	0	0	0	0	0	0	1	1	0
S4_11084160	A/C	A	C	AA	CC	4	11084160	1	1	0	0	0	1	1	0	0	0	0	0	0	1	0	0	-	0	0	0	1	-	0	0	1	0	0	-	0	0	0	1	0	0	0	0	0	0	0	1	0	0
S4_11093615	T/C	T	C	TT	CC	4	11093615	1	1	0	0	0	-	1	0	0	0	0	0	0	1	0	0	-	0	0	0	1	0	0	0	1	0	0	1	0	0	0	1	0	0	0	0	0	0	0	1	0	0
S4_11151359	G/C	G	C	GG	CC	4	11151359	1	1	0	0	0	1	1	0	0	0	0	0	0	1	0	0	-	0	0	0	1	-	0	0	1	0	0	1	0	0	0	1	0	0	0	0	0	0	0	1	0	0
S4_11155157	G/A	G	A	GG	AA	4	11155157	1	1	0	0	0	1	1	0	0	0	0	0	0	1	0	0	-	0	0	0	1	-	0	0	1	0	0	1	0	0	0	1	0	0	0	0	0	0	0	1	0	0
S4_11156224	C/A	C	A	CC	AA	4	11156224	1	1	0	0	0	1	1	0	0	0	0	0	0	1	0	0	-	0	0	0	1	-	0	0	1	0	0	1	0	0	0	1	0	0	0	0	0	0	0	1	0	0
S4_11156244	C/T	C	T	CC	TT	4	11156244	1	1	0	0	0	1	1	0	0	0	0	0	0	1	0	0	-	0	0	0	1	1	0	0	1	0	0	1	0	0	0	1	0	0	0	0	0	0	0	1	0	0
S4_11156259	C/A	C	A	CC	AA	4	11156259	1	1	0	0	0	1	1	0	0	0	0	0	0	1	0	0	-	0	0	0	1	1	0	0	1	0	0	1	0	0	0	1	0	0	0	0	0	0	0	1	0	0
S4_11156287	A/G	A	G	AA	GG	4	11156287	1	1	0	0	0	1	1	0	0	0	0	0	0	1	0	0	-	0	0	0	1	1	0	0	1	0	0	1	0	0	0	1	0	0	0	0	0	0	0	1	0	0
S4_11309045	T/G	T	G	TT	GG	4	11309045	1	1	0	0	0	1	1	0	0	0	0	0	0	1	0	0	-	0	0	0	1	-	0	0	1	0	0	1	0	0	0	1	0	0	0	0	0	0	0	1	0	0
S4_11322344	C/A	C	A	CC	AA	4	11322344	1	1	0	0	0	1	1	0	0	0	0	0	0	1	0	0	-	0	0	0	1	1	0	0	1	0	0	1	0	0	0	1	0	0	0	0	0	0	0	1	0	0
S4_11351305	C/G	C	G	CC	GG	4	11351305	1	1	0	0	0	1	1	0	0	0	0	0	0	1	0	0	-	0	0	0	1	1	0	-	1	0	0	1	0	0	0	1	0	0	0	0	0	0	0	1	0	0
S4_11638810	G/T	G	T	GG	TT	4	11638810	1	1	0	0	0	1	1	0	0	0	0	0	0	1	0	0	-	0	0	0	1	-	0	-	1	0	0	1	0	0	0	1	0	0	0	0	0	0	0	1	0	0
S4_11646365	G/A	G	A	GG	AA	4	11646365	1	1	0	0	0	1	1	0	0	0	0	0	0	1	0	0	-	0	0	0	1	1	0	-	1	0	0	1	0	0	0	1	0	0	0	0	0	0	0	1	0	0
S4_11687652	T/C	T	C	TT	CC	4	11687652	1	1	0	0	0	1	1	0	0	0	0	0	0	1	0	0	-	0	0	0	1	-	0	-	1	0	0	1	0	0	0	1	0	0	0	0	0	0	0	1	0	0
S4_11755321	T/C	T	C	TT	CC	4	11755321	1	1	0	0	0	1	1	0	0	0	0	0	0	1	0	0	-	0	0	0	1	1	0	0	1	0	0	1	0	0	0	1	0	0	0	0	0	0	0	1	0	0
S4_11764962	G/T	G	T	GG	TT	4	11764962	1	1	0	0	0	1	1	0	0	0	0	0	0	1	0	0	-	0	0	0	1	-	0	-	1	0	0	1	0	0	0	1	0	0	0	0	0	0	0	1	0	0
S4_11764963	T/A	T	A	TT	AA	4	11764963	1	1	0	0	0	1	1	0	0	0	0	0	0	1	0	0	-	0	0	0	1	-	0	-	1	0	0	1	0	0	0	1	0	0	0	0	0	0	0	1	0	0
S4_11938801	G/A	G	A	GG	AA	4	11938801	1	1	0	0	0	1	1	0	0	0	0	0	0	1	0	0	-	0	0	0	1	-	0	-	1	0	0	1	0	0	0	1	0	0	0	0	0	0	0	1	0	0
S4_11938830	G/A	G	A	GG	AA	4	11938830	1	1	0	0	0	1	1	0	0	0	0	0	0	1	0	0	-	0	0	0	1	-	0	-	1	0	0	1	0	0	0	1	0	0	0	0	0	0	0	1	0	0
S4_11938850	T/C	T	C	TT	CC	4	11938850	1	1	0	0	0	1	1	0	0	0	0	0	0	1	0	0	-	0	0	0	1	-	0	-	1	0	0	1	0	0	0	1	0	0	0	0	0	0	0	1	0	0
S4_12011107	T/A	T	A	TT	AA	4	12011107	1	1	0	0	0	1	1	0	0	0	0	0	0	1	0	0	-	0	0	0	1	-	0	0	1	0	0	1	0	0	0	1	0	0	0	0	0	0	0	1	-	0
S4_12060255	A/G	A	G	AA	GG	4	12060255	1	1	0	0	0	1	1	0	0	0	0	0	0	1	0	0	-	0	0	0	1	1	0	-	1	0	0	1	0	0	0	1	0	0	0	0	0	0	0	1	0	0
S4_12074874	G/T	G	T	GG	TT	4	12074874	1	1	0	0	0	-	1	0	0	0	0	0	0	1	0	0	-	0	0	0	1	-	0	0	1	0	0	1	0	0	0	1	0	0	0	0	0	0	0	1	0	0
S4_12074902	T/C	T	C	TT	CC	4	12074902	1	1	0	0	0	1	1	0	0	0	0	0	0	1	0	0	-	0	0	0	1	-	0	-	1	0	0	1	0	0	0	1	0	0	0	0	0	0	0	1	0	0
S4_12109215	A/G	A	G	AA	GG	4	12109215	1	1	0	0	0	1	1	0	0	0	0	0	0	1	0	0	-	0	0	0	1	1	0	-	1	0	0	1	0	0	0	1	0	0	0	0	0	0	0	1	0	0
S4_12109302	A/C	A	C	AA	CC	4	12109302	1	1	0	0	0	1	1	0	0	0	0	0	0	1	0	0	-	0	0	0	1	1	0	0	1	0	0	1	0	0	0	1	0	0	0	0	0	0	0	1	0	0
S4_12109303	T/A	T	A	TT	AA	4	12109303	1	1	0	0	0	1	1	0	0	0	0	0	0	1	0	0	-	0	0	0	1	1	0	0	1	0	0	1	0	0	0	1	0	0	0	0	0	0	0	1	0	0
S4_12111092	A/G	A	G	AA	GG	4	12111092	1	1	0	0	0	1	1	0	0	0	0	0	0	1	0	0	-	0	0	0	1	-	0	-	1	0	0	1	0	0	0	1	0	0	0	0	0	0	0	1	0	0
S4_12240764	A/G	A	G	AA	GG	4	12240764	1	1	0	0	0	1	1	0	0	0	0	0	0	1	0	0	0	0	0	0	1	1	0	-	1	0	0	1	0	0	0	1	0	0	0	0	0	0	0	1	-	0
S4_12240778	T/A	T	A	TT	AA	4	12240778	1	1	0	0	0	1	1	0	0	0	0	0	0	1	0	0	0	0	0	0	1	1	0	-	1	0	0	1	0	0	0	1	0	0	0	0	0	0	0	1	-	0
S4_12291649	T/A	T	A	TT	AA	4	12291649	1	1	0	0	0	1	1	0	0	0	0	0	0	1	0	0	-	0	0	0	1	1	0	-	1	0	0	1	0	0	0	1	0	0	0	0	0	0	0	1	0	0
S4_12323568	A/G	A	G	AA	GG	4	12323568	1	1	0	0	0	1	1	0	0	0	0	0	0	1	0	0	-	0	0	0	1	1	0	-	1	0	0	1	0	0	0	1	0	0	0	0	0	0	0	1	0	0
S4_12567441	A/G	A	G	AA	GG	4	12567441	1	1	0	0	0	1	1	0	0	0	0	0	0	1	0	0	-	0	0	0	1	-	0	-	1	0	0	1	0	0	0	1	0	0	0	0	0	0	0	1	0	0
S4_12567753	T/G	T	G	TT	GG	4	12567753	1	1	0	0	0	1	1	0	0	0	0	0	0	1	0	0	-	0	0	0	1	-	0	-	1	0	0	1	0	0	0	1	0	0	0	0	0	0	0	1	0	0
S4_12670641	T/C	T	C	TT	CC	4	12670641	1	1	0	0	0	1	1	0	0	0	0	0	0	1	0	0	-	0	0	0	1	-	0	-	1	0	0	1	0	0	0	1	0	0	0	0	0	0	0	1	0	0
S4_12695813	T/A	T	A	TT	AA	4	12695813	1	1	0	0	0	1	1	0	0	0	0	0	0	1	0	0	-	0	0	0	1	1	0	-	1	0	0	1	0	0	0	1	0	0	0	0	0	0	0	1	-	0
S4_12695836	G/T	G	T	GG	TT	4	12695836	1	1	0	0	0	1	1	0	0	0	0	0	0	1	0	0	-	0	0	0	1	1	0	-	1	0	0	1	0	0	0	1	0	0	0	0	0	0	0	1	-	0
S4_12695848	C/G	C	G	CC	GG	4	12695848	1	1	0	0	0	1	1	0	0	0	0	0	0	1	0	0	-	0	0	0	1	1	0	-	1	0	0	1	0	0	0	1	0	0	0	0	0	0	0	1	-	0
S4_13042169	T/A	T	A	TT	AA	4	13042169	1	1	0	0	0	1	1	0	0	0	0	0	0	1	0	0	-	0	0	0	1	-	0	0	1	0	0	1	0	0	0	1	0	0	0	0	0	0	0	1	0	0
S4_13042188	T/C	T	C	TT	CC	4	13042188	1	1	0	0	0	1	1	0	0	0	0	0	0	1	0	0	-	0	0	0	1	-	0	0	1	0	0	1	0	0	0	1	0	0	0	0	0	0	0	1	0	0
S4_13129356	A/G	A	G	AA	GG	4	13129356	1	1	0	0	0	1	1	0	0	0	0	0	0	1	0	0	-	0	0	0	1	1	0	-	1	0	0	1	0	0	0	1	0	0	0	0	0	0	0	1	0	0
S4_13141992	A/C	A	C	AA	CC	4	13141992	1	1	0	0	0	1	1	0	0	0	0	0	0	1	0	0	-	0	0	0	1	1	0	1	1	0	0	1	0	0	0	1	0	0	0	0	0	0	0	1	0	0
S4_13146184	A/G	A	G	AA	GG	4	13146184	1	1	0	0	0	1	1	0	0	0	0	0	0	1	0	0	0	0	0	0	1	-	0	0	1	0	0	1	0	0	0	1	0	0	0	0	0	0	0	1	0	0
S4_13146200	C/A	C	A	CC	AA	4	13146200	1	1	0	0	0	1	1	0	0	0	0	0	0	1	0	0	0	0	0	0	1	-	0	0	1	0	0	1	0	0	0	1	0	0	0	0	0	0	0	1	0	0
S4_13146214	A/T	A	T	AA	TT	4	13146214	1	1	0	0	0	1	1	0	0	0	0	0	0	1	0	0	0	0	0	0	1	-	0	0	1	0	0	1	0	0	0	1	0	0	0	0	0	0	0	1	0	0
S4_13146302	A/C	A	C	AA	CC	4	13146302	1	1	0	0	0	1	1	0	0	0	0	0	0	1	0	0	-	0	0	0	1	1	0	-	1	0	0	1	0	0	0	1	0	0	0	0	0	0	0	1	0	0
S4_13160163	G/T	G	T	GG	TT	4	13160163	1	1	0	0	0	1	1	0	0	0	0	0	0	1	0	0	0	0	0	0	1	-	0	0	1	0	0	1	0	0	0	1	0	0	0	0	0	0	0	1	0	0
S4_13160165	T/A	T	A	TT	AA	4	13160165	1	1	0	0	0	1	1	0	0	0	0	0	0	1	0	0	0	0	0	0	1	-	0	0	1	0	0	1	0	0	0	1	0	0	0	0	0	0	0	1	0	0
S4_13167045	T/C	T	C	TT	CC	4	13167045	1	1	0	0	0	1	1	0	0	0	0	0	0	1	0	0	0	0	0	0	1	-	0	1	1	0	0	1	0	0	0	1	0	0	0	0	0	0	0	1	0	0
S4_13171535	T/G	T	G	TT	GG	4	13171535	1	1	0	0	0	1	1	0	0	0	0	0	0	1	0	0	-	0	0	0	1	-	0	-	1	0	0	1	0	0	0	1	0	0	0	0	0	0	0	1	0	0
S4_13171538	C/T	C	T	CC	TT	4	13171538	1	1	0	0	0	1	1	0	0	0	0	0	0	1	0	0	-	0	0	0	1	-	0	-	1	0	0	1	0	0	0	1	0	0	0	0	0	0	0	1	0	0
S4_13171579	C/A	C	A	CC	AA	4	13171579	1	1	0	0	0	1	1	0	0	0	0	0	0	1	0	0	-	0	0	0	1	-	0	-	1	0	0	1	0	0	0	1	0	0	0	0	0	0	0	1	0	0
S4_13171596	A/G	A	G	AA	GG	4	13171596	1	1	0	0	0	1	1	0	0	0	0	0	0	1	0	0	-	0	0	0	1	-	0	0	1	0	0	1	0	0	0	1	0	0	0	0	0	0	0	1	0	0
S4_13171634	G/C	G	C	GG	CC	4	13171634	1	1	0	0	0	1	1	0	0	0	0	0	0	1	0	0	-	0	0	0	1	-	0	0	1	0	0	1	0	0	0	1	0	0	0	0	0	0	0	1	0	0
S4_13173738	C/A	C	A	CC	AA	4	13173738	1	1	0	0	0	1	1	0	0	0	0	0	0	1	0	0	0	0	0	0	1	1	0	0	1	0	0	1	0	0	0	1	0	0	0	0	0	0	0	1	0	0
S4_13195443	G/A	G	A	GG	AA	4	13195443	1	1	0	0	0	1	1	0	0	0	0	0	0	1	0	0	-	0	0	0	1	-	0	-	1	0	0	1	0	0	0	1	0	0	0	0	0	0	0	1	-	0
S4_13198334	G/A	G	A	GG	AA	4	13198334	1	1	0	0	0	1	1	0	0	0	0	0	0	1	0	0	0	0	0	0	1	-	0	0	1	0	0	1	0	0	0	1	0	0	0	0	0	0	0	1	0	0
S4_13198335	T/C	T	C	TT	CC	4	13198335	1	1	0	0	0	1	1	0	0	0	0	0	0	1	0	0	0	0	0	0	1	-	0	0	1	0	0	1	0	0	0	1	0	0	0	0	0	0	0	1	0	0
S4_13198345	C/T	C	T	CC	TT	4	13198345	1	1	0	0	0	1	1	0	0	0	0	0	0	1	0	0	0	0	0	0	1	-	0	0	1	0	0	1	0	0	0	1	0	0	0	0	0	0	0	1	0	0
S4_13198383	C/T	C	T	CC	TT	4	13198383	1	1	0	0	0	1	1	0	0	0	0	0	0	1	0	0	-	0	0	0	1	0	0	0	1	0	0	1	0	0	0	1	0	0	0	0	0	0	0	1	0	0
S4_13200242	C/A	C	A	CC	AA	4	13200242	1	1	0	0	0	1	1	0	0	0	0	0	0	1	0	0	-	0	0	0	1	1	0	0	1	0	0	1	0	0	0	1	0	0	0	0	0	0	0	1	0	0
S4_13211280	A/C	A	C	AA	CC	4	13211280	1	1	0	0	0	1	1	0	0	0	0	0	0	1	0	0	1	0	0	0	1	1	0	0	1	0	0	1	0	0	0	1	0	0	0	0	0	0	0	1	0	0
S4_13212076	G/A	G	A	GG	AA	4	13212076	1	1	0	0	0	1	1	0	0	0	0	0	0	1	0	0	-	0	0	0	1	-	0	0	1	0	0	1	0	0	0	1	0	0	0	0	0	0	0	1	0	0
S4_13391857	A/C	A	C	AA	CC	4	13391857	1	1	0	0	1	0	1	1	1	1	0	0	1	1	1	1	0	0	-	0	0	-	1	0	0	0	1	1	1	0	1	0	0	0	0	0	1	-	0	0	1	1
S4_13407734	A/G	A	G	AA	GG	4	13407734	1	1	0	0	1	0	1	1	1	1	0	0	1	1	1	1	0	0	1	0	0	1	1	0	0	0	1	1	1	0	1	0	0	0	0	0	1	-	0	0	1	1
S4_13744362	A/G	A	G	AA	GG	4	13744362	1	1	0	0	0	1	1	0	0	0	0	0	0	1	0	0	-	0	0	0	1	1	0	-	1	0	0	1	0	0	0	1	0	0	0	0	0	0	0	0	0	0
S4_13760446	T/C	T	C	TT	CC	4	13760446	1	1	0	0	0	1	1	0	0	0	0	0	0	1	0	0	-	0	0	0	1	1	0	0	1	0	0	1	0	0	0	1	0	0	0	0	0	0	0	0	0	0
S4_13779453	T/G	T	G	TT	GG	4	13779453	1	1	0	0	0	1	1	0	0	0	0	0	0	1	0	0	-	0	0	0	1	1	0	0	1	0	0	1	0	0	0	1	0	0	0	0	0	0	0	0	0	0
S4_13779461	T/C	T	C	TT	CC	4	13779461	1	1	0	0	0	1	1	0	0	0	0	0	0	1	0	0	-	0	0	0	1	1	0	0	1	0	0	1	0	0	0	1	0	0	0	0	0	0	0	0	0	0
S4_13784023	T/C	T	C	TT	CC	4	13784023	1	1	0	0	0	1	1	0	0	0	0	0	0	1	0	0	-	0	0	0	1	-	0	0	1	0	0	1	0	0	0	1	0	0	0	0	0	0	0	0	0	0
S4_13784053	A/G	A	G	AA	GG	4	13784053	1	1	0	0	0	1	1	0	0	0	0	0	0	1	0	0	-	0	0	0	1	-	0	0	1	0	0	1	0	0	0	1	0	0	0	0	0	0	0	0	0	0
S4_13784111	T/C	T	C	TT	CC	4	13784111	1	1	0	0	0	1	1	0	0	0	0	0	0	1	0	0	-	0	0	0	1	1	0	0	1	0	0	1	0	0	0	1	0	0	0	0	0	0	0	0	0	0
S4_13872229	A/G	A	G	AA	GG	4	13872229	1	1	0	0	0	1	1	0	0	0	0	0	0	1	0	0	0	0	0	0	1	-	0	0	1	0	0	1	0	0	0	1	0	0	0	0	0	0	0	0	0	0
S4_13948163	T/C	T	C	TT	CC	4	13948163	1	1	0	0	0	1	1	0	0	0	0	0	0	1	0	0	0	0	0	0	1	1	0	-	1	0	0	1	0	0	0	1	0	0	0	0	0	0	0	0	0	0
S4_13948196	T/C	T	C	TT	CC	4	13948196	1	1	0	0	0	1	1	0	0	0	0	0	0	1	0	0	0	0	0	0	1	1	0	-	1	0	0	1	0	0	0	1	0	0	0	0	0	0	0	0	0	0
S4_13950503	G/A	G	A	GG	AA	4	13950503	1	1	0	0	0	1	1	0	0	0	0	0	0	1	0	0	0	0	0	0	1	1	0	-	1	0	0	1	0	0	0	1	0	0	0	0	0	0	0	0	0	0
S4_13956371	G/C	G	C	GG	CC	4	13956371	1	1	0	0	0	1	1	0	0	0	0	0	0	1	0	0	0	0	0	0	1	-	0	0	1	0	0	1	0	0	0	1	0	0	0	0	0	0	0	0	0	0
S4_13962119	T/C	T	C	TT	CC	4	13962119	1	1	0	0	0	1	1	0	0	0	0	0	0	1	0	0	0	0	0	0	1	1	0	-	1	0	0	1	0	0	0	1	0	0	0	0	0	0	0	0	0	0
S4_13962230	G/A	G	A	GG	AA	4	13962230	1	1	0	0	0	1	1	0	0	0	0	0	0	1	0	0	0	0	0	0	1	-	0	0	1	0	0	1	0	0	0	1	0	0	0	0	0	0	0	0	0	0
S4_13967986	A/G	A	G	AA	GG	4	13967986	1	1	0	0	0	1	1	0	0	0	0	0	0	1	0	0	0	0	0	0	1	-	0	-	1	0	0	1	0	0	0	1	0	0	0	0	0	0	0	0	0	0
S4_13967997	A/G	A	G	AA	GG	4	13967997	1	1	0	0	0	1	1	0	0	0	0	0	0	1	0	0	0	0	0	0	1	-	0	-	1	0	0	1	0	0	0	1	0	0	0	0	0	0	0	0	0	0
S4_13968051	C/T	C	T	CC	TT	4	13968051	1	1	0	0	0	1	1	0	0	0	0	0	0	1	0	0	0	0	0	0	1	-	0	-	1	0	0	1	0	0	0	1	0	0	0	0	0	0	0	0	0	0
S4_14055416	A/G	A	G	AA	GG	4	14055416	1	1	0	0	0	1	1	0	0	0	0	0	0	1	0	0	0	0	0	0	1	-	0	-	1	0	0	1	0	0	0	1	0	0	0	0	0	0	0	0	0	0
S4_14084470	A/G	A	G	AA	GG	4	14084470	1	1	0	0	0	1	1	0	0	0	0	0	0	1	0	0	0	0	0	0	1	-	0	0	1	0	0	1	0	0	0	1	0	0	0	0	0	0	0	0	0	-
S4_14084487	A/C	A	C	AA	CC	4	14084487	1	1	0	0	0	1	1	0	0	0	0	0	0	1	0	0	0	0	0	0	1	-	0	0	1	0	0	1	0	0	0	1	0	0	0	0	0	0	0	0	0	-
S4_14087619	C/T	C	T	CC	TT	4	14087619	1	1	0	0	0	1	1	0	0	0	0	0	0	1	0	0	0	0	0	0	1	1	0	0	1	0	0	1	0	0	0	1	0	0	0	0	0	0	0	0	0	1
S4_14091724	A/G	A	G	AA	GG	4	14091724	1	1	0	0	0	1	1	0	0	0	0	0	0	1	0	0	0	0	0	0	1	1	0	0	1	0	0	1	0	0	0	1	0	0	0	0	0	0	0	0	0	-
S4_14091760	A/T	A	T	AA	TT	4	14091760	1	1	0	0	0	1	1	0	0	0	0	0	0	1	0	0	0	0	0	0	1	-	0	0	1	0	0	1	0	0	0	1	0	0	0	0	0	0	0	0	0	-
S4_14091801	T/C	T	C	TT	CC	4	14091801	1	1	0	0	0	1	1	0	0	0	0	0	0	1	0	0	0	0	0	0	1	-	0	0	1	0	0	1	0	0	0	1	0	0	0	0	0	0	0	0	0	-
S4_14091811	G/A	G	A	GG	AA	4	14091811	1	1	0	0	0	1	1	0	0	0	0	0	0	1	0	0	0	0	0	0	1	-	0	0	1	0	0	1	0	0	0	1	0	0	0	0	0	0	0	0	0	-
S4_14097716	T/A	T	A	TT	AA	4	14097716	1	1	0	0	0	1	1	0	0	0	0	0	0	1	0	0	0	0	0	0	1	-	0	0	1	0	0	1	0	0	0	1	0	0	0	0	0	0	0	0	0	-
S4_14098877	C/T	C	T	CC	TT	4	14098877	1	1	0	0	0	1	1	0	0	0	0	0	0	1	0	0	0	0	0	0	1	-	0	0	1	0	0	1	0	0	0	1	0	0	0	0	0	0	0	0	0	-
S4_14098895	G/A	G	A	GG	AA	4	14098895	1	1	0	0	0	1	1	0	0	0	0	0	0	1	0	0	0	0	0	0	1	-	0	0	1	0	0	1	0	0	0	1	0	0	0	0	0	0	0	0	0	-
S4_14192783	G/A	G	A	GG	AA	4	14192783	1	1	0	0	0	1	1	0	0	-	0	0	0	1	0	0	0	0	0	0	1	1	0	0	1	0	0	1	0	0	0	1	0	0	0	0	0	0	0	0	0	-
S4_14842531	T/A	T	A	TT	AA	4	14842531	1	1	0	0	0	1	0	0	0	0	0	0	0	1	0	0	0	0	0	0	1	1	0	-	1	0	0	1	0	0	0	1	0	0	0	0	0	0	0	0	0	1
S4_14842536	C/T	C	T	CC	TT	4	14842536	1	1	0	0	0	1	0	0	0	0	0	0	0	1	0	0	0	0	0	0	1	1	0	-	1	0	0	1	0	0	0	1	0	0	0	0	0	0	0	0	0	1
S4_14888753	G/A	G	A	GG	AA	4	14888753	1	1	0	0	0	1	0	0	0	0	0	0	0	1	0	0	0	0	0	0	1	-	0	-	1	0	0	1	0	0	0	1	0	0	0	0	0	0	0	0	0	-
S4_14888812	A/T	A	T	AA	TT	4	14888812	1	1	0	0	0	1	0	0	0	0	0	0	0	1	0	0	0	0	0	0	1	-	0	-	1	0	0	1	0	0	0	1	0	0	0	0	0	0	0	0	0	-
S4_14943445	T/C	T	C	TT	CC	4	14943445	1	1	0	0	0	1	0	0	0	0	0	0	0	1	0	0	0	0	0	0	1	1	0	-	1	0	0	1	0	0	0	1	0	0	0	0	0	0	0	0	0	-
S4_14967322	A/G	A	G	AA	GG	4	14967322	1	1	0	0	0	1	0	0	0	0	0	0	0	1	0	0	0	0	0	0	1	-	0	1	1	0	0	1	0	0	0	1	0	0	0	0	0	0	0	0	0	-
S4_14997049	T/A	T	A	TT	AA	4	14997049	1	1	0	0	0	1	0	0	0	0	0	0	0	1	0	0	0	0	0	0	1	1	0	0	1	0	0	1	0	0	0	1	0	0	0	0	0	0	0	0	0	-
S4_15024288	G/A	G	A	GG	AA	4	15024288	1	1	0	0	0	1	0	0	0	0	0	0	0	1	0	0	0	0	0	0	1	-	0	-	1	0	0	1	0	0	0	1	0	0	0	0	0	0	0	0	0	-
S4_15024291	C/G	C	G	CC	GG	4	15024291	1	1	0	0	0	1	0	0	0	0	0	0	0	1	0	0	0	0	0	0	1	-	0	-	1	0	0	1	0	0	0	1	0	0	0	0	0	0	0	0	0	-
S4_15024302	T/C	T	C	TT	CC	4	15024302	1	1	0	0	0	1	0	0	0	0	0	0	0	1	0	0	0	0	0	0	1	-	0	-	1	0	0	1	0	0	0	1	0	0	0	0	0	0	0	0	0	-
S4_15059680	C/A	C	A	CC	AA	4	15059680	1	1	0	0	1	1	0	0	0	0	0	0	0	1	0	0	0	0	0	0	1	-	0	-	1	0	0	1	0	0	0	1	0	0	0	0	0	0	0	0	0	-
S4_15059684	A/C	A	C	AA	CC	4	15059684	1	1	0	0	1	1	0	0	0	0	0	0	0	1	0	0	0	0	0	0	1	-	0	-	1	0	0	1	0	0	0	1	0	0	0	0	0	0	0	0	0	-
S4_15064112	C/A	C	A	CC	AA	4	15064112	1	1	0	0	1	1	0	0	0	0	0	0	0	1	0	0	0	0	0	0	1	-	0	-	1	0	0	1	0	0	0	1	0	0	0	0	0	0	0	0	0	-
S4_15064115	A/G	A	G	AA	GG	4	15064115	1	1	0	0	1	1	0	0	0	0	0	0	0	1	0	0	0	0	0	0	1	-	0	-	1	0	0	1	0	0	0	1	0	0	0	0	0	0	0	0	0	-
S4_15064139	T/A	T	A	TT	AA	4	15064139	1	1	0	0	1	1	0	0	0	0	0	0	0	1	0	0	0	0	0	0	1	-	0	-	1	0	0	1	0	0	0	1	0	0	0	0	0	0	0	0	0	-
S4_15159026	G/A	G	A	GG	AA	4	15159026	1	1	0	0	1	1	0	0	0	0	0	0	0	1	0	0	0	0	0	0	1	1	0	-	1	0	0	1	0	0	0	1	0	0	0	0	0	0	0	0	0	-
S4_15235793	A/G	A	G	AA	GG	4	15235793	1	1	0	0	1	1	0	0	0	0	0	0	0	1	0	0	0	0	0	0	1	-	0	-	1	0	0	1	0	0	0	1	0	0	0	0	0	0	0	0	0	1
S4_15235795	C/T	C	T	CC	TT	4	15235795	1	1	0	0	1	1	0	0	0	0	0	0	0	1	0	0	0	0	0	0	1	-	0	-	1	0	0	1	0	0	0	1	0	0	0	0	0	0	0	0	0	1
S4_15235797	G/T	G	T	GG	TT	4	15235797	1	1	0	0	1	1	0	0	0	0	0	0	0	1	0	0	0	0	0	0	1	-	0	-	1	0	0	1	0	0	0	1	0	0	0	0	0	0	0	0	0	1
S4_15235798	T/G	T	G	TT	GG	4	15235798	1	1	0	0	1	1	0	0	0	0	0	0	0	1	0	0	0	0	0	0	1	-	0	-	1	0	0	1	0	0	0	1	0	0	0	0	0	0	0	0	0	1
S4_15244210	T/C	T	C	TT	CC	4	15244210	1	1	0	0	1	1	0	0	0	0	0	0	0	1	0	0	0	0	0	0	1	1	0	-	1	0	0	1	0	0	0	1	0	0	0	0	0	0	0	0	0	-
S4_15244384	G/C	G	C	GG	CC	4	15244384	1	1	0	0	1	1	0	0	0	0	0	0	0	1	0	0	0	0	0	0	1	-	0	-	1	0	0	1	0	0	0	1	0	0	0	0	0	0	0	0	0	-
S4_15249970	G/C	G	C	GG	CC	4	15249970	1	1	0	0	1	1	0	0	0	0	0	0	0	1	-	0	0	0	0	0	1	1	0	-	1	0	0	1	0	0	0	1	0	0	0	0	0	0	0	0	0	-
S4_15269983	T/C	T	C	TT	CC	4	15269983	1	1	0	0	1	1	0	0	0	0	0	0	0	1	0	0	0	0	0	0	1	-	0	0	1	0	0	1	0	0	0	1	0	0	0	0	0	0	0	0	0	-
S4_15549859	T/C	T	C	TT	CC	4	15549859	1	1	0	0	1	1	0	0	0	0	0	0	0	1	0	0	0	0	0	0	1	-	0	-	1	0	0	1	0	0	0	1	0	0	0	0	0	0	0	0	0	-
S4_15660129	C/G	C	G	CC	GG	4	15660129	1	1	0	0	1	1	0	0	0	0	0	0	0	1	0	0	0	0	0	0	1	-	0	-	1	0	0	1	0	0	0	1	0	0	0	0	0	0	0	0	0	-
S4_15789521	T/C	T	C	TT	CC	4	15789521	1	1	0	0	1	1	0	0	0	0	0	0	0	1	0	0	0	0	0	0	1	1	0	-	1	0	0	1	0	0	0	1	0	0	0	0	0	0	0	0	0	-
S4_15968508	A/T	A	T	AA	TT	4	15968508	1	1	0	0	1	1	0	0	0	0	0	0	0	1	0	0	0	0	0	0	1	1	0	-	1	0	0	1	0	0	0	1	0	0	0	0	0	0	0	0	0	-
S4_16217828	A/G	A	G	AA	GG	4	16217828	1	1	0	0	1	1	0	0	0	0	0	0	0	1	0	0	0	0	0	0	1	-	0	1	1	0	0	1	0	0	0	1	0	0	0	0	0	0	0	0	0	1
S4_16309073	T/C	T	C	TT	CC	4	16309073	1	1	0	0	1	1	0	0	0	0	0	0	0	1	0	0	0	0	0	0	1	1	0	-	1	0	0	1	0	0	0	1	0	0	0	0	0	0	0	0	0	-
S4_16331745	C/G	C	G	CC	GG	4	16331745	1	1	0	0	1	1	0	0	0	0	0	0	0	1	0	0	0	0	0	-	1	-	0	-	1	0	0	1	0	0	0	1	0	0	0	0	0	0	0	0	0	-
S4_16331746	C/T	C	T	CC	TT	4	16331746	1	1	0	0	1	1	0	0	0	0	0	0	0	1	0	0	0	0	0	-	1	-	0	-	1	0	0	1	0	0	0	1	0	0	0	0	0	0	0	0	0	-
S4_16331765	G/C	G	C	GG	CC	4	16331765	1	1	0	0	1	1	0	0	0	0	0	0	0	1	0	0	0	0	0	-	1	-	0	-	1	0	0	1	0	0	0	1	0	0	0	0	0	0	0	0	0	-
S4_16381437	G/C	G	C	GG	CC	4	16381437	1	1	0	0	1	1	0	0	0	0	0	0	0	1	0	0	0	0	0	0	1	-	0	-	1	0	0	1	0	0	0	1	0	0	0	0	0	0	0	0	0	0
S4_16389091	C/A	C	A	CC	AA	4	16389091	1	1	0	0	1	1	0	0	0	0	0	0	0	1	0	0	0	0	0	0	1	1	0	0	1	0	0	1	0	0	0	1	0	0	0	0	0	0	0	0	0	0
S4_16389121	G/A	G	A	GG	AA	4	16389121	1	1	0	0	1	1	0	0	0	0	0	0	0	1	0	0	0	0	0	0	1	1	0	-	1	0	0	1	0	0	0	1	0	0	0	0	0	0	0	0	0	-
S4_16389139	A/C	A	C	AA	CC	4	16389139	1	1	0	0	1	1	0	0	0	0	0	0	0	1	0	0	0	0	0	0	1	1	0	-	1	0	0	1	0	0	0	1	0	0	0	0	0	0	0	0	0	-
S4_16391140	C/T	C	T	CC	TT	4	16391140	1	1	0	0	1	1	0	0	0	0	0	0	0	1	0	0	0	0	0	0	1	1	0	-	1	0	0	1	0	0	0	1	0	0	0	0	0	0	0	0	0	0
S4_16492582	C/T	C	T	CC	TT	4	16492582	1	1	0	0	1	1	0	0	0	0	0	0	0	1	0	0	0	0	0	0	1	1	0	0	1	0	0	1	0	0	0	1	0	0	0	0	1	0	0	0	0	1
S4_16494125	A/G	A	G	AA	GG	4	16494125	1	1	0	0	1	1	0	0	0	0	0	0	0	1	0	0	0	0	0	0	1	-	0	-	1	0	0	1	0	0	0	1	0	0	0	0	1	0	0	0	0	-
S4_16502456	A/T	A	T	AA	TT	4	16502456	1	1	0	0	-	1	0	0	0	0	0	0	0	1	0	0	0	0	0	0	1	-	0	0	1	0	0	1	0	0	0	1	0	0	0	0	1	0	0	0	0	1
S4_16502555	G/A	G	A	GG	AA	4	16502555	1	1	0	0	1	1	0	0	0	0	0	0	0	1	0	0	0	0	0	0	1	-	0	-	1	0	0	1	0	0	0	1	0	0	0	0	1	0	0	0	0	-
S4_16502594	A/C	A	C	AA	CC	4	16502594	1	1	0	0	1	1	0	0	0	0	0	0	0	1	0	0	0	0	0	0	1	-	0	-	1	0	0	1	0	0	0	1	0	0	0	0	1	0	0	0	0	-
S4_16659282	C/T	C	T	CC	TT	4	16659282	1	1	0	0	1	1	0	0	0	0	0	0	0	1	0	0	0	0	0	0	1	1	0	-	1	0	0	1	0	0	0	1	0	0	0	0	1	0	0	0	0	-
S4_16679844	C/T	C	T	CC	TT	4	16679844	1	1	0	0	1	1	0	0	0	0	0	0	0	1	0	0	0	0	0	0	1	-	0	-	1	0	0	1	0	0	0	1	0	0	0	0	1	0	0	0	0	1
S4_16705133	T/C	T	C	TT	CC	4	16705133	1	1	0	0	1	1	0	0	0	0	0	0	0	1	0	0	0	0	0	0	1	-	0	-	1	0	0	1	0	0	0	1	0	0	0	0	1	-	0	0	0	1
S4_17511529	C/T	C	T	CC	TT	4	17511529	1	1	0	0	1	1	1	0	0	0	0	0	-	0	0	0	0	0	-	0	1	-	0	1	1	0	1	0	0	0	0	1	0	0	0	0	1	0	0	0	0	1
S4_17899923	A/G	A	G	AA	GG	4	17899923	1	1	0	0	1	1	1	0	0	0	0	0	0	0	0	0	0	0	0	0	0	0	0	1	1	0	1	0	0	0	0	1	0	0	0	0	1	0	0	0	0	1
S4_17932739	G/A	G	A	GG	AA	4	17932739	1	1	0	0	1	1	1	0	0	0	0	0	-	0	0	0	0	0	0	0	0	0	0	1	1	0	1	0	0	0	0	1	0	0	0	0	1	0	0	0	0	1
S4_18024436	G/C	G	C	GG	CC	4	18024436	1	1	0	0	1	1	1	0	0	0	0	0	-	0	0	0	0	0	0	0	0	0	0	1	1	0	1	0	0	0	0	1	0	0	0	0	1	0	0	0	0	-
S4_18044351	T/G	T	G	TT	GG	4	18044351	1	1	0	0	1	1	1	0	0	0	0	0	-	0	0	0	0	0	-	0	0	0	0	1	1	0	1	0	0	0	0	1	0	0	0	0	1	0	0	0	0	-
S4_18109739	A/G	A	G	AA	GG	4	18109739	1	1	0	0	1	1	1	0	0	0	0	0	-	0	0	0	0	0	0	0	0	0	0	1	1	0	1	0	0	0	0	1	0	0	0	0	1	0	0	0	0	-
S4_18158273	T/C	T	C	TT	CC	4	18158273	1	1	0	0	1	1	1	0	0	0	0	0	-	0	0	0	0	0	0	0	0	0	0	1	1	0	1	0	0	0	0	1	0	0	0	0	1	0	0	0	0	-
S4_18158312	T/C	T	C	TT	CC	4	18158312	1	1	0	0	1	1	1	0	0	0	0	0	-	0	0	0	0	0	0	0	0	0	0	1	1	0	1	0	0	0	0	1	0	0	0	0	1	0	0	0	0	-
S4_18296115	A/G	A	G	AA	GG	4	18296115	1	1	0	0	1	1	1	0	0	0	0	0	-	0	0	0	0	0	0	0	0	0	0	1	1	0	1	0	0	0	0	1	0	0	0	0	1	0	0	0	0	-
S4_19893478	A/G	A	G	AA	GG	4	19893478	1	1	0	0	1	0	0	1	1	1	1	0	0	0	0	0	-	1	1	1	0	1	-	0	1	0	0	0	1	0	1	1	1	0	0	1	1	1	-	1	0	1
S4_21304592	G/A	G	A	GG	AA	4	21304592	1	1	0	0	1	0	0	1	1	1	1	0	0	0	0	1	-	1	1	1	0	1	0	0	0	0	0	0	1	0	1	1	1	0	0	1	1	1	0	1	0	1
S4_21304616	C/T	C	T	CC	TT	4	21304616	1	1	0	0	1	0	0	1	1	1	1	0	0	0	0	1	-	1	1	1	0	1	0	0	0	0	0	0	1	0	1	1	1	0	0	1	1	1	0	1	0	1
S4_21304618	T/C	T	C	TT	CC	4	21304618	1	1	0	0	1	0	0	1	1	1	1	0	0	0	0	1	-	1	1	1	0	1	0	0	0	0	0	0	1	0	1	1	1	0	0	1	1	1	0	1	0	1
S4_21315555	C/G	C	G	CC	GG	4	21315555	1	1	0	0	1	0	0	1	1	1	1	0	0	0	0	-	-	1	1	1	0	1	0	0	0	0	0	0	1	0	1	1	1	0	0	1	1	1	1	1	0	-
S4_21387967	A/G	A	G	AA	GG	4	21387967	1	1	0	0	1	1	1	0	0	0	0	0	-	0	1	0	0	1	1	0	0	0	0	0	0	1	1	1	0	0	0	0	0	0	0	0	0	0	1	1	0	0
S4_21668052	C/T	C	T	CC	TT	4	21668052	1	1	0	0	1	1	1	1	1	0	0	0	-	0	1	-	0	1	1	0	0	0	0	0	0	1	1	1	0	0	0	0	0	0	0	0	0	0	1	1	0	0
S4_21680206	A/G	A	G	AA	GG	4	21680206	1	1	0	0	1	1	1	1	1	0	0	0	-	0	1	-	0	1	1	0	0	0	0	0	0	1	1	1	0	0	0	0	0	0	0	0	0	0	1	1	0	0
S4_21831456	G/A	G	A	GG	AA	4	21831456	1	1	0	0	1	1	1	1	1	0	0	0	-	0	1	1	0	1	-	0	0	0	0	0	0	1	1	1	0	0	0	0	0	0	0	0	0	0	-	1	1	-
S4_21837613	A/T	A	T	AA	TT	4	21837613	1	1	0	0	1	1	1	1	1	0	0	0	-	0	1	-	0	1	-	0	0	0	0	0	0	1	1	1	0	0	0	0	0	0	0	0	0	0	-	1	1	-
S4_21855904	T/C	T	C	TT	CC	4	21855904	1	1	0	0	1	1	1	1	1	0	0	0	-	0	1	-	0	1	-	0	0	0	0	0	0	1	1	1	0	0	0	0	0	0	0	0	0	0	-	1	1	-
S4_21859212	A/T	A	T	AA	TT	4	21859212	1	1	0	0	1	1	1	1	1	0	0	0	-	0	1	-	0	1	-	0	0	0	0	0	0	1	1	1	0	0	0	0	0	0	0	0	0	0	-	1	1	-
S4_21866846	G/A	G	A	GG	AA	4	21866846	1	1	0	0	1	1	1	1	1	0	0	0	-	0	1	-	0	1	0	0	0	0	0	0	0	1	1	1	0	0	0	0	0	0	0	0	0	0	-	1	1	0
S4_21874237	T/C	T	C	TT	CC	4	21874237	1	1	0	0	1	1	1	1	1	0	0	0	1	0	1	-	0	1	1	0	0	0	0	0	0	1	1	1	0	0	0	0	0	0	0	0	0	0	-	1	1	-
S4_21874238	G/A	G	A	GG	AA	4	21874238	1	1	0	0	1	1	1	1	1	0	0	0	1	0	1	-	0	1	1	0	0	0	0	0	0	1	1	1	0	0	0	0	0	0	0	0	0	0	-	1	1	-
S4_21879988	A/T	A	T	AA	TT	4	21879988	1	1	0	0	1	1	1	1	1	0	0	0	-	0	1	-	0	1	-	0	0	0	0	0	0	1	1	1	0	0	0	0	0	0	0	0	0	0	-	1	1	-
S4_21893512	G/T	G	T	GG	TT	4	21893512	1	1	0	0	1	1	1	1	1	0	0	0	-	0	1	-	0	1	-	0	0	0	0	0	0	1	1	1	0	0	0	0	0	0	0	0	0	0	-	1	1	-
S4_21928642	C/A	C	A	CC	AA	4	21928642	1	1	0	0	1	1	1	1	1	0	0	0	-	0	1	-	0	1	1	0	0	0	0	0	0	1	1	1	0	0	0	0	0	0	0	0	0	0	-	1	1	-
S4_21929567	T/G	T	G	TT	GG	4	21929567	1	1	0	0	1	1	1	1	1	0	0	0	-	0	1	-	0	1	1	0	0	0	0	0	0	1	1	1	0	0	0	0	0	0	0	0	0	0	-	1	1	-
S4_21931291	T/G	T	G	TT	GG	4	21931291	1	1	0	0	1	1	1	1	1	0	0	0	-	0	1	-	0	1	1	0	0	0	0	0	0	1	1	1	0	0	0	0	0	0	0	0	0	0	-	1	1	0
S4_21946332	G/C	G	C	GG	CC	4	21946332	1	1	0	0	1	1	1	1	1	0	0	0	-	0	1	-	0	1	1	0	0	0	0	0	0	1	1	1	0	0	0	0	0	0	0	0	0	0	0	1	1	0
S4_21946443	G/T	G	T	GG	TT	4	21946443	1	1	0	0	1	1	1	1	1	0	0	0	-	0	1	-	0	1	-	0	0	0	0	0	0	1	1	1	0	0	0	0	0	0	0	0	0	0	-	1	1	-
S4_21947107	C/G	C	G	CC	GG	4	21947107	1	1	0	0	1	1	1	1	1	0	0	0	-	0	1	-	0	1	-	0	0	0	0	0	0	1	1	1	0	0	0	0	0	0	0	0	0	0	-	1	1	-
S4_21948106	T/A	T	A	TT	AA	4	21948106	1	1	0	0	1	1	1	1	1	0	0	0	-	0	1	-	0	1	1	0	0	0	0	0	0	1	1	1	0	0	0	0	0	0	0	0	0	0	0	1	1	0
S4_21948949	G/A	G	A	GG	AA	4	21948949	1	1	0	0	1	1	1	1	1	0	0	0	-	0	1	-	0	1	-	0	0	0	0	0	0	1	1	1	0	0	0	0	0	0	0	0	0	0	-	1	1	-
S4_21949312	T/G	T	G	TT	GG	4	21949312	1	1	0	0	1	1	1	1	1	0	0	0	-	0	1	-	0	1	-	0	0	0	0	0	0	1	1	1	0	0	0	0	0	0	0	0	0	0	1	1	1	0
S4_21959053	T/C	T	C	TT	CC	4	21959053	1	1	0	0	1	1	1	1	1	0	0	0	-	0	1	-	0	1	-	0	0	0	0	0	0	1	1	1	0	0	0	0	0	0	0	0	0	0	-	1	1	-
S4_21959074	C/T	C	T	CC	TT	4	21959074	1	1	0	0	1	1	1	1	1	0	0	0	-	0	1	-	0	1	-	0	0	0	0	0	0	1	1	1	0	0	0	0	0	0	0	0	0	0	-	1	1	-
S4_21968742	T/C	T	C	TT	CC	4	21968742	1	1	0	0	1	1	1	1	1	0	0	0	-	0	1	-	0	1	-	0	0	0	0	0	0	1	1	1	0	0	0	0	0	0	0	0	0	0	-	1	1	-
S4_21976279	C/G	C	G	CC	GG	4	21976279	1	1	0	0	1	1	1	1	1	0	0	0	-	0	1	1	0	1	1	0	0	0	0	0	0	1	1	1	0	0	0	0	0	0	0	0	0	0	1	1	1	0
S4_21976780	G/C	G	C	GG	CC	4	21976780	1	1	0	0	1	1	1	1	1	0	0	0	-	0	1	0	0	1	-	0	0	0	0	0	0	1	1	1	0	0	0	0	0	0	0	0	0	0	0	1	-	-
S4_21978885	T/C	T	C	TT	CC	4	21978885	1	1	0	0	1	1	1	1	1	0	0	0	-	0	1	-	0	1	-	0	0	0	0	0	0	1	1	1	0	0	0	0	0	0	0	0	0	0	-	1	1	-
S4_21978971	G/T	G	T	GG	TT	4	21978971	1	1	0	0	1	1	1	1	1	0	0	0	-	0	1	-	0	1	-	0	0	0	0	0	0	1	1	1	0	0	0	0	0	0	0	0	0	0	-	1	1	0
S4_21992244	G/A	G	A	GG	AA	4	21992244	1	1	0	0	1	1	1	1	1	0	0	0	-	0	1	1	0	1	1	0	0	0	0	0	0	1	1	1	0	0	0	0	0	0	0	0	0	0	-	1	1	0
S4_21993540	G/A	G	A	GG	AA	4	21993540	1	1	0	0	1	1	1	1	1	0	0	0	-	0	1	-	0	1	-	0	0	0	0	0	0	1	1	1	0	0	0	0	0	0	0	0	0	0	-	1	1	-
S4_22006811	A/C	A	C	AA	CC	4	22006811	1	1	0	0	1	1	1	1	1	0	0	0	-	0	1	-	0	1	1	0	0	0	0	0	0	1	1	1	0	0	0	0	0	0	0	0	0	0	-	1	1	-
S4_22065263	C/T	C	T	CC	TT	4	22065263	1	1	0	0	1	1	1	1	1	0	0	0	-	0	1	-	0	1	1	0	0	0	0	0	0	1	1	1	0	0	0	0	0	0	0	0	0	0	-	1	1	-
S4_22195721	T/C	T	C	TT	CC	4	22195721	1	1	0	0	1	1	1	1	1	0	0	0	-	0	1	-	0	1	-	0	0	0	0	0	0	1	1	1	0	0	0	0	0	0	0	0	0	0	-	1	-	-
S4_22250330	A/G	A	G	AA	GG	4	22250330	1	1	0	0	1	1	1	1	1	0	0	0	-	0	1	1	-	1	-	0	0	0	0	0	0	1	1	1	0	0	0	0	0	0	0	0	0	0	-	1	1	-
S4_22250336	A/G	A	G	AA	GG	4	22250336	1	1	0	0	1	1	1	1	1	0	0	0	-	0	1	1	-	1	-	0	0	0	0	0	0	1	1	1	0	0	0	0	0	0	0	0	0	0	-	1	1	-
S4_22394104	T/C	T	C	TT	CC	4	22394104	1	1	0	0	1	1	1	1	1	0	0	0	-	0	1	-	0	1	-	0	0	0	0	0	0	1	1	1	0	0	0	0	0	0	0	0	0	0	-	1	1	-
S4_22394187	C/T	C	T	CC	TT	4	22394187	1	1	0	0	1	1	1	1	1	0	0	0	-	0	1	-	0	1	-	0	0	0	0	0	0	1	1	1	0	0	0	0	0	0	0	0	0	0	-	1	1	-
S4_22394207	C/T	C	T	CC	TT	4	22394207	1	1	0	0	1	1	1	1	1	0	0	0	-	0	1	-	0	1	-	0	0	0	0	0	0	1	1	1	0	0	0	0	0	0	0	0	0	0	-	1	1	-
S4_22404147	G/C	G	C	GG	CC	4	22404147	1	1	0	0	1	1	1	1	1	0	0	0	-	0	1	-	0	1	1	0	0	0	0	0	0	1	1	1	0	0	0	0	0	0	0	0	0	0	-	1	1	-
S4_22404157	G/C	G	C	GG	CC	4	22404157	1	1	0	0	1	1	1	1	1	0	0	0	-	0	1	-	0	1	1	0	0	0	0	0	0	1	1	1	0	0	0	0	0	0	0	0	0	0	-	1	1	-
S4_22419889	A/C	A	C	AA	CC	4	22419889	1	1	0	0	1	1	1	1	1	0	0	0	-	0	1	0	0	1	1	0	0	0	0	0	0	1	1	1	0	0	0	0	0	0	0	0	0	0	-	1	1	-
S4_22424146	A/C	A	C	AA	CC	4	22424146	1	1	0	0	1	1	1	1	1	0	0	0	-	0	1	-	0	1	-	0	0	0	0	0	0	1	1	1	0	0	0	0	0	0	0	0	0	0	-	1	1	-
S4_24801556	C/G	C	G	CC	GG	4	24801556	1	1	0	0	1	0	0	1	1	0	1	0	1	1	0	-	0	1	1	0	0	-	1	1	-	0	-	1	1	1	0	0	0	0	0	0	1	-	0	0	1	1
S4_25834181	A/C	A	C	AA	CC	4	25834181	1	1	0	0	1	1	1	1	1	0	0	0	0	0	1	-	0	1	1	0	1	0	0	0	0	1	1	1	0	0	0	0	0	1	1	1	0	0	-	1	1	-
S4_25920693	G/A	G	A	GG	AA	4	25920693	1	1	0	0	1	1	1	1	1	0	0	0	0	0	1	-	0	1	1	0	1	0	0	0	0	1	1	1	0	0	0	0	0	1	1	1	0	0	-	1	1	0
S4_25920765	C/G	C	G	CC	GG	4	25920765	1	1	0	0	1	1	1	1	1	0	0	0	0	0	1	-	0	1	1	0	1	0	0	0	0	1	1	1	0	0	0	0	0	1	1	1	0	-	-	1	1	0
S4_25929132	A/G	A	G	AA	GG	4	25929132	1	1	0	0	1	1	1	1	1	0	0	0	0	0	1	-	0	1	1	0	1	0	0	0	0	1	1	1	0	0	0	0	0	1	1	1	0	0	-	1	1	-
S4_25929248	G/T	G	T	GG	TT	4	25929248	1	1	0	0	1	1	1	1	1	0	0	0	-	0	1	1	-	1	1	0	1	-	0	-	0	1	1	1	0	0	-	0	0	1	1	1	0	0	-	1	-	0
S4_25946391	G/T	G	T	GG	TT	4	25946391	1	1	0	0	1	1	1	1	1	0	0	0	0	0	1	-	0	1	1	0	1	0	0	0	0	1	1	1	0	0	0	0	0	1	1	1	0	0	0	1	1	0
S4_25956996	A/T	A	T	AA	TT	4	25956996	1	1	0	0	1	1	1	1	1	0	0	0	0	0	1	-	0	1	1	0	1	0	0	0	0	1	1	1	0	0	0	0	0	1	1	1	0	0	-	1	1	-
S4_25969523	G/A	G	A	GG	AA	4	25969523	1	1	0	0	1	1	1	1	1	0	0	0	0	0	1	-	0	1	1	0	1	0	0	0	0	1	1	1	0	0	0	0	0	1	1	1	0	0	0	1	1	0
S4_25969578	C/T	C	T	CC	TT	4	25969578	1	1	0	0	1	1	1	1	1	0	0	0	0	0	1	1	0	1	1	0	1	0	0	0	0	1	1	1	0	0	0	0	0	1	1	1	0	0	-	1	1	0
S4_25982966	A/G	A	G	AA	GG	4	25982966	1	1	0	0	1	1	1	1	1	0	0	0	0	0	1	-	0	1	1	0	1	0	0	0	0	1	1	1	0	0	0	0	0	1	1	1	0	0	1	1	1	0
S4_26030613	C/G	C	G	CC	GG	4	26030613	1	1	0	0	-	1	1	1	1	0	0	0	0	0	1	-	0	1	1	0	1	0	0	0	0	1	1	1	0	0	0	0	0	1	1	1	0	0	-	1	1	-
S4_26315955	A/C	A	C	AA	CC	4	26315955	1	1	0	0	1	1	1	1	1	0	0	1	0	0	1	-	0	1	1	0	1	0	1	0	0	1	1	1	0	0	0	0	0	1	1	1	0	0	-	1	1	-
S4_26631582	G/A	G	A	GG	AA	4	26631582	1	1	0	0	1	1	1	1	1	0	0	1	0	0	1	-	0	1	1	0	1	0	1	0	0	1	1	1	0	0	0	0	0	1	1	1	0	0	-	1	1	-
S4_26661547	C/A	C	A	CC	AA	4	26661547	1	1	0	0	1	1	1	1	1	0	0	1	0	0	1	-	0	1	1	0	1	0	-	0	0	1	1	1	0	0	0	0	0	1	1	1	0	0	-	1	1	-
S4_26748425	T/G	T	G	TT	GG	4	26748425	1	1	0	0	1	1	1	1	1	0	0	1	0	0	1	-	0	1	1	0	1	0	1	0	0	1	1	1	0	0	0	0	0	1	1	1	0	0	-	1	1	-
S4_26753615	T/C	T	C	TT	CC	4	26753615	1	1	0	0	1	1	1	1	1	0	0	1	0	0	1	-	0	1	1	0	1	0	1	0	0	1	1	1	0	0	0	0	0	-	1	1	0	0	-	1	1	-
S4_26778672	T/C	T	C	TT	CC	4	26778672	1	1	0	0	1	1	1	1	1	0	0	1	0	0	1	-	0	1	1	0	1	0	1	0	0	1	1	1	0	0	0	0	0	1	1	1	0	0	-	1	1	-
S4_26781494	T/A	T	A	TT	AA	4	26781494	1	1	0	0	1	1	1	1	1	0	0	1	0	0	1	0	0	1	1	0	1	0	-	0	0	1	1	1	0	0	0	0	0	1	1	1	0	0	-	1	1	0
S4_26834088	T/C	T	C	TT	CC	4	26834088	1	1	0	0	1	1	1	1	1	0	0	1	0	0	1	1	0	1	1	0	1	1	1	0	0	1	1	1	0	0	0	0	0	1	1	1	0	0	-	1	1	-
S4_26950638	A/C	A	C	AA	CC	4	26950638	1	1	0	0	1	1	1	1	1	0	0	1	0	0	1	0	0	1	1	0	1	-	1	0	0	1	1	1	0	0	0	0	0	1	1	1	0	0	1	1	1	-
S4_27007970	T/G	T	G	TT	GG	4	27007970	1	1	0	0	1	1	1	1	1	0	0	1	0	0	1	-	0	1	1	0	1	1	1	0	0	1	1	1	0	0	0	0	0	1	1	1	0	0	-	1	1	1
S4_27007972	T/A	T	A	TT	AA	4	27007972	1	1	0	0	1	1	1	1	1	0	0	1	0	0	1	-	0	1	1	0	1	1	1	0	0	1	1	1	0	0	0	0	0	1	1	1	0	0	-	1	1	1
S4_27008011	C/T	C	T	CC	TT	4	27008011	1	1	0	0	1	1	1	1	1	0	0	1	0	0	1	-	0	1	1	0	1	1	1	0	0	1	1	1	0	0	0	0	0	1	1	1	0	0	-	1	1	1
S4_27145258	A/G	A	G	AA	GG	4	27145258	1	1	0	0	1	1	1	1	1	0	0	1	0	0	1	-	0	1	1	0	1	1	1	0	0	1	1	1	0	0	0	0	0	1	1	1	0	0	-	1	1	-
S4_27216420	C/G	C	G	CC	GG	4	27216420	1	1	0	0	1	1	1	1	1	0	0	1	0	0	1	-	0	1	1	0	1	1	1	0	0	1	1	1	0	0	0	0	0	1	1	1	0	0	-	1	1	-
S4_27236470	A/G	A	G	AA	GG	4	27236470	1	1	0	0	1	1	1	1	1	0	0	1	0	0	1	-	1	1	1	0	1	1	1	0	0	1	1	0	0	0	0	0	0	1	1	1	0	0	-	1	1	-
S4_27257411	A/G	A	G	AA	GG	4	27257411	1	1	0	0	1	1	0	1	1	0	0	1	0	0	1	-	1	1	1	0	1	1	1	1	0	1	1	0	0	0	0	0	0	1	1	1	0	0	-	1	1	-
S4_27264285	A/G	A	G	AA	GG	4	27264285	1	1	0	0	1	1	0	1	1	0	0	1	0	0	1	1	1	1	1	0	1	-	1	1	0	1	1	0	0	0	0	0	0	1	1	1	0	0	-	1	1	-
S4_27264652	G/C	G	C	GG	CC	4	27264652	1	1	0	0	1	1	0	1	1	0	0	1	0	0	1	-	1	1	1	0	1	-	1	1	0	1	1	0	0	0	0	0	0	1	1	1	0	0	-	1	1	-
S4_27271753	A/G	A	G	AA	GG	4	27271753	1	1	0	0	1	1	0	1	1	0	0	1	0	-	1	-	1	1	1	0	1	-	1	1	0	1	1	0	0	0	0	0	0	1	1	1	0	0	-	1	-	0
S4_28050632	G/C	C	G	CC	GG	4	28050632	1	1	0	0	1	0	0	0	0	1	0	0	0	0	0	0	1	0	0	0	1	-	0	-	1	0	0	1	1	1	1	1	0	1	1	0	-	0	1	0	0	0
S4_28349094	G/A	G	A	GG	AA	4	28349094	1	1	0	0	1	1	0	1	1	0	0	1	0	0	1	-	0	1	1	1	1	1	1	0	0	1	1	0	0	0	0	0	0	1	1	1	0	0	-	0	1	-
S4_29610099	T/C	T	C	TT	CC	4	29610099	1	1	0	0	0	-	0	0	0	0	0	0	-	0	0	0	-	0	0	0	0	0	0	0	0	0	0	-	0	0	-	0	0	0	0	0	-	-	0	0	0	-
S4_30361587	G/A	G	A	GG	AA	4	30361587	1	1	0	0	1	1	0	1	1	0	0	1	0	0	1	-	0	1	-	1	0	1	1	0	0	0	0	0	0	1	0	0	0	0	0	1	0	0	-	0	1	-
S4_30375632	A/G	A	G	AA	GG	4	30375632	1	1	0	0	1	1	0	1	1	0	0	1	0	0	1	-	0	1	1	1	0	1	1	0	0	0	0	0	0	1	0	0	0	0	0	1	0	0	-	0	1	-
S4_30647022	C/A	C	A	CC	AA	4	30647022	1	1	0	0	1	1	0	1	1	0	0	1	0	0	1	-	-	1	-	1	0	1	1	0	0	0	0	0	0	1	0	0	0	0	0	1	0	0	-	0	1	-
S4_30647580	G/T	G	T	GG	TT	4	30647580	1	1	0	0	1	1	0	1	1	0	0	1	0	0	1	-	0	1	-	1	0	1	1	0	0	0	0	0	0	1	0	0	0	0	0	1	0	0	-	0	1	0
S4_30703733	A/C	A	C	AA	CC	4	30703733	1	1	0	0	1	1	0	1	1	0	0	1	0	0	1	-	-	1	-	0	0	1	1	0	0	0	0	0	0	1	0	0	0	0	0	1	0	0	-	0	1	0
S4_30756369	C/T	C	T	CC	TT	4	30756369	1	1	0	0	1	1	0	1	1	0	0	1	0	0	1	-	-	1	-	0	0	-	1	0	0	0	0	0	0	1	0	0	0	0	0	1	0	0	-	0	1	-
S4_30756393	T/A	T	A	TT	AA	4	30756393	1	1	0	0	1	1	0	1	1	0	0	1	0	0	1	0	-	1	1	0	0	-	1	0	0	0	0	0	0	1	0	0	0	0	0	1	0	0	-	0	1	-
S4_30757407	G/A	G	A	GG	AA	4	30757407	1	1	0	0	1	1	0	1	1	0	0	1	0	0	1	0	-	1	-	0	0	1	1	0	0	0	0	0	0	1	0	0	0	0	0	1	0	0	-	0	1	-
S4_30762076	T/G	T	G	TT	GG	4	30762076	1	1	0	0	1	1	0	1	1	0	0	1	0	0	1	-	-	1	-	0	0	-	-	0	0	0	0	0	0	1	0	0	0	0	0	1	0	0	-	0	1	-
S4_30775459	A/G	A	G	AA	GG	4	30775459	1	1	0	0	1	1	0	1	1	0	0	1	0	0	1	-	0	1	1	0	0	-	1	0	0	0	0	0	0	1	0	0	0	0	0	1	0	0	-	0	1	-
S4_30775475	T/C	T	C	TT	CC	4	30775475	1	1	0	0	1	1	0	1	1	0	0	1	0	0	1	-	-	1	1	0	0	-	1	0	0	0	0	0	0	1	0	0	0	0	0	1	0	0	-	0	1	-
S4_30778216	A/G	A	G	AA	GG	4	30778216	1	1	0	0	1	1	0	1	1	0	0	1	0	0	1	-	0	1	1	0	0	-	1	0	0	0	0	0	0	1	0	0	0	0	0	1	0	0	1	0	1	-
S4_30807465	A/G	A	G	AA	GG	4	30807465	1	1	0	0	1	1	0	1	1	0	0	1	0	0	1	-	-	1	-	0	0	1	1	0	0	0	0	0	0	1	0	0	0	0	0	1	0	0	-	0	1	1
S4_30874367	T/C	T	C	TT	CC	4	30874367	1	1	0	0	1	1	0	1	1	0	0	1	0	0	1	0	-	1	1	0	0	1	1	0	0	0	0	0	0	1	0	0	0	0	0	1	0	0	-	0	1	-
S4_30973412	T/C	T	C	TT	CC	4	30973412	1	1	0	0	1	1	0	1	1	0	0	1	0	0	1	-	-	0	0	0	0	1	1	0	0	0	0	0	0	1	0	0	0	0	0	1	0	0	-	0	0	0
S4_30995729	T/G	T	G	TT	GG	4	30995729	1	1	0	0	1	1	0	1	1	0	0	1	0	0	1	-	-	0	0	0	0	-	1	0	0	0	0	0	0	1	0	0	0	0	0	1	0	0	-	0	0	0
S4_31044110	G/A	G	A	GG	AA	4	31044110	1	1	0	0	1	1	0	1	1	0	0	1	0	0	1	-	-	0	0	0	0	-	1	0	0	0	0	0	0	1	0	0	0	0	0	1	0	0	-	0	0	0
S4_31044119	C/A	C	A	CC	AA	4	31044119	1	1	0	0	1	1	0	1	1	0	0	1	0	0	1	-	-	0	0	0	0	-	-	0	0	0	0	0	0	1	0	0	0	0	0	1	0	0	-	0	0	0
S4_31215088	T/C	T	C	TT	CC	4	31215088	1	1	0	0	1	1	0	1	1	0	0	1	0	0	1	1	-	0	0	0	0	-	1	0	0	0	0	0	0	1	0	0	0	0	0	1	0	0	-	0	0	0
S4_31243347	C/G	C	G	CC	GG	4	31243347	1	1	0	0	1	1	0	1	1	0	0	1	0	0	1	-	-	0	0	0	0	-	1	0	0	0	0	0	0	1	0	0	0	0	0	1	0	0	-	0	0	0
S4_31252082	T/G	T	G	TT	GG	4	31252082	1	1	0	0	1	1	0	1	1	0	0	1	0	0	1	-	-	0	0	0	0	1	1	0	0	0	0	0	0	1	0	0	0	0	0	1	0	0	-	0	0	0
S4_31256126	G/C	G	C	GG	CC	4	31256126	1	1	0	0	-	1	0	1	1	0	0	1	0	0	1	-	-	0	0	0	0	-	1	0	0	0	0	0	0	1	0	0	0	0	0	1	0	0	-	0	0	0
S4_31300518	A/G	A	G	AA	GG	4	31300518	1	1	0	0	0	1	0	1	1	0	0	1	0	0	1	-	-	0	0	0	0	1	1	0	0	0	0	0	0	1	0	0	0	0	0	1	0	0	0	0	0	0
S4_31328830	T/G	T	G	TT	GG	4	31328830	1	1	0	0	-	1	0	1	1	0	0	1	0	0	1	1	-	0	0	0	0	1	1	0	0	0	0	1	0	1	0	0	0	0	0	1	0	0	-	0	0	0
S4_31334149	A/G	A	G	AA	GG	4	31334149	1	1	0	0	-	1	0	1	1	0	0	1	0	0	1	-	-	0	0	0	0	1	1	0	0	0	0	1	0	1	0	0	0	0	0	1	0	0	-	0	0	0
S4_31334182	T/A	T	A	TT	AA	4	31334182	1	1	0	0	-	1	0	1	1	0	0	1	0	0	1	-	-	0	0	0	0	1	1	0	0	0	0	1	0	1	0	0	0	0	0	1	0	0	1	0	0	0
S4_31338198	T/C	T	C	TT	CC	4	31338198	1	1	0	0	-	1	0	1	1	0	0	1	0	0	1	-	-	0	0	0	0	-	1	0	0	0	0	1	0	1	0	0	0	0	0	1	0	0	-	0	0	0
S4_31338234	C/T	C	T	CC	TT	4	31338234	1	1	0	0	-	1	0	1	1	0	0	1	0	0	1	-	-	0	0	0	0	-	1	0	0	0	0	1	0	1	0	0	0	0	0	1	0	0	-	0	0	0
S4_31372324	A/C	A	C	AA	CC	4	31372324	1	1	0	0	-	1	0	1	1	0	0	1	0	0	1	-	-	0	0	0	0	1	1	0	0	0	0	1	0	1	0	0	0	0	0	1	0	0	-	0	0	0
S4_31374914	A/G	A	G	AA	GG	4	31374914	1	1	0	0	-	1	0	1	1	0	0	1	0	0	1	0	0	0	0	0	0	1	1	0	0	0	0	1	0	1	0	0	0	0	0	1	0	0	-	0	0	0
S4_32366505	G/A	G	A	GG	AA	4	32366505	1	1	0	0	-	1	0	1	1	0	0	-	-	0	1	1	-	0	0	0	0	-	1	0	0	0	0	1	0	1	0	1	0	0	0	1	0	0	-	0	0	0
S4_32400467	C/T	C	T	CC	TT	4	32400467	1	1	0	0	-	1	0	1	1	0	0	1	-	0	1	-	-	0	0	0	0	-	1	0	0	0	0	1	0	1	0	1	0	0	0	1	0	0	-	0	0	0
S4_32701820	G/T	G	T	GG	TT	4	32701820	1	1	0	0	-	1	0	1	1	0	1	0	-	0	1	0	0	0	0	0	0	1	1	0	0	0	0	1	0	1	0	1	0	0	0	1	0	0	-	0	0	0
S4_32702010	G/A	G	A	GG	AA	4	32702010	1	1	0	0	-	1	0	1	1	0	1	0	-	0	1	0	0	0	-	0	0	-	1	0	0	0	0	1	0	1	0	1	0	0	0	1	0	0	-	0	0	0
S4_32704275	A/G	A	G	AA	GG	4	32704275	1	1	0	0	-	1	0	1	1	0	1	-	-	0	1	-	-	0	-	0	0	1	1	0	0	0	0	1	0	1	0	1	0	0	0	1	0	0	-	0	0	0
S4_32892985	A/G	A	G	AA	GG	4	32892985	1	1	0	0	-	1	0	1	1	0	1	0	-	0	0	-	0	0	-	0	0	-	1	0	0	0	0	0	0	1	0	1	0	0	0	1	0	0	-	0	0	0
S4_32907561	A/G	A	G	AA	GG	4	32907561	1	1	0	0	-	1	0	1	1	0	1	-	-	0	0	-	0	0	-	0	0	1	1	0	0	0	0	0	0	1	0	1	0	0	0	1	0	0	-	0	0	0
S4_33334056	A/G	A	G	AA	GG	4	33334056	1	1	0	0	0	1	1	1	1	0	1	-	-	0	0	-	0	0	1	0	0	1	1	0	0	0	0	0	0	1	0	1	0	0	0	1	0	0	-	0	0	0
S4_33773059	T/G	T	G	TT	GG	4	33773059	1	1	0	0	0	1	1	1	1	0	1	-	-	0	0	0	-	0	0	0	0	-	1	0	0	0	0	0	0	1	0	1	0	0	0	1	0	1	1	0	0	0
S4_33783920	G/C	G	C	GG	CC	4	33783920	1	1	0	0	0	1	1	1	1	0	1	-	-	0	0	0	-	0	-	0	0	-	1	0	0	0	0	0	0	1	0	1	0	0	0	1	0	1	-	0	0	0
S5_56965	T/C	T	C	TT	CC	5	56965	1	1	0	0	0	1	0	1	1	1	0	0	1	0	1	-	0	1	-	0	1	0	1	0	0	0	0	1	1	1	1	0	0	0	0	1	0	0	1	1	0	-
S5_166584	A/C	A	C	AA	CC	5	166584	1	1	0	0	0	1	0	1	1	1	0	0	1	0	1	-	0	1	-	0	1	0	1	0	0	0	0	1	1	1	1	0	0	0	0	1	0	0	1	1	0	-
S5_176757	T/G	T	G	TT	GG	5	176757	1	1	0	0	0	1	0	1	1	1	0	0	1	0	1	0	0	1	-	0	1	0	1	0	0	0	0	1	1	1	1	0	0	0	0	1	0	0	1	1	0	-
S5_183192	A/G	A	G	AA	GG	5	183192	1	1	0	0	0	1	0	1	1	1	0	0	1	0	1	-	0	1	-	0	1	0	-	0	0	0	0	1	1	1	1	0	0	0	0	1	0	0	1	1	0	-
S5_210221	G/T	G	T	GG	TT	5	210221	1	1	0	0	0	1	0	1	1	1	0	0	1	0	1	-	0	1	1	0	1	0	1	0	0	0	0	1	1	1	1	0	0	0	0	1	0	0	1	1	0	-
S5_224321	C/T	C	T	CC	TT	5	224321	1	1	0	0	0	1	0	1	1	1	0	0	1	0	1	-	0	1	-	0	1	0	1	0	0	0	0	1	1	1	1	0	0	0	0	1	0	0	1	1	0	-
S5_224327	C/A	C	A	CC	AA	5	224327	1	1	0	0	0	1	0	1	1	1	0	0	1	0	1	-	0	1	-	0	1	0	1	0	0	0	0	1	1	1	1	0	0	0	0	1	0	0	1	1	0	-
S5_238511	G/A	G	A	GG	AA	5	238511	1	1	0	0	0	1	0	1	1	1	0	0	1	0	1	-	0	1	-	0	1	0	1	0	0	0	0	1	1	1	1	0	0	0	0	1	0	0	1	1	0	-
S5_291380	A/G	A	G	AA	GG	5	291380	1	1	0	0	0	1	0	1	1	1	0	0	1	0	1	0	0	1	1	0	1	0	1	0	0	0	0	1	1	1	1	0	0	0	0	1	0	0	1	1	0	0
S5_306676	C/A	C	A	CC	AA	5	306676	1	1	0	0	0	1	0	1	1	1	0	0	1	0	1	-	0	1	-	0	1	0	1	0	0	0	0	1	1	1	1	0	0	0	0	1	0	0	1	1	0	-
S5_462104	A/C	A	C	AA	CC	5	462104	1	1	0	0	0	1	0	1	1	1	0	0	1	0	1	0	0	1	-	0	1	0	1	0	0	0	0	1	1	1	1	0	0	0	0	1	0	0	1	1	0	-
S5_620339	T/C	T	C	TT	CC	5	620339	1	1	0	0	0	1	0	1	1	1	0	0	1	0	1	-	0	1	1	0	1	0	1	0	0	0	0	1	1	1	1	0	0	0	0	1	0	1	1	1	0	-
S5_732184	C/A	C	A	CC	AA	5	732184	1	1	0	0	0	1	0	1	1	1	0	0	1	0	1	-	0	1	-	0	1	0	1	0	0	0	0	1	1	1	1	0	0	0	0	1	0	-	1	1	0	-
S5_785673	G/C	G	C	GG	CC	5	785673	1	1	0	0	0	1	0	1	1	1	0	0	1	0	1	-	0	1	-	0	1	0	1	0	0	0	0	1	1	1	1	0	0	0	0	1	0	1	1	1	0	-
S5_785734	G/A	G	A	GG	AA	5	785734	1	1	0	0	0	1	0	1	1	1	0	0	1	0	1	-	0	1	-	0	1	0	1	0	0	0	0	1	1	1	1	0	0	0	0	1	0	-	1	1	0	-
S5_819285	G/A	G	A	GG	AA	5	819285	1	1	0	0	0	1	0	1	1	1	0	0	1	0	1	-	0	1	1	0	1	0	1	0	0	0	0	1	1	1	1	0	0	0	0	1	0	0	1	1	0	-
S5_819331	G/A	G	A	GG	AA	5	819331	1	1	0	0	0	1	0	1	1	1	0	0	1	0	1	1	0	1	0	0	1	0	1	0	0	0	0	1	1	1	1	0	0	0	0	1	0	1	1	1	0	0
S5_819332	A/G	A	G	AA	GG	5	819332	1	1	0	0	0	1	0	1	1	1	0	0	1	0	1	1	0	1	0	0	1	0	1	0	0	0	0	1	1	1	1	0	0	0	0	1	0	1	1	1	0	0
S5_834002	C/T	C	T	CC	TT	5	834002	1	1	0	0	0	1	0	1	1	1	0	0	1	0	1	-	0	1	-	0	1	0	1	0	0	0	0	1	1	1	1	0	0	0	0	1	0	-	1	1	0	-
S5_834014	C/G	C	G	CC	GG	5	834014	1	1	0	0	0	1	0	1	1	1	0	0	1	0	1	-	0	1	-	0	1	0	1	0	0	0	0	1	1	1	1	0	0	0	0	1	0	-	1	1	0	-
S5_834355	T/C	T	C	TT	CC	5	834355	1	1	0	0	0	1	0	1	1	1	0	0	1	0	1	-	0	1	-	0	1	0	1	0	0	0	0	1	1	-	1	0	0	0	0	1	0	-	1	1	0	-
S5_834362	A/C	A	C	AA	CC	5	834362	1	1	0	0	0	1	0	1	1	1	0	0	1	0	1	-	0	1	-	0	1	0	1	0	0	0	0	1	1	-	1	0	0	0	0	1	0	-	1	1	0	-
S5_1010627	G/T	G	T	GG	TT	5	1010627	1	1	0	0	0	0	0	1	1	1	0	0	1	0	1	1	0	1	-	0	1	0	1	0	0	0	0	1	1	1	1	0	0	0	0	1	0	1	1	1	0	0
S5_1025749	T/C	T	C	TT	CC	5	1025749	1	1	0	0	0	0	0	1	1	1	0	0	1	0	1	-	0	1	1	0	1	0	-	0	0	0	0	1	1	1	1	0	0	0	0	1	0	1	1	1	0	-
S5_1060211	A/C	A	C	AA	CC	5	1060211	1	1	0	0	0	0	0	1	0	1	0	0	1	0	1	-	0	1	1	0	1	0	-	0	0	0	0	1	1	1	1	0	0	0	0	1	0	1	1	1	0	1
S5_1180014	T/C	T	C	TT	CC	5	1180014	1	1	0	0	0	1	0	1	-	1	0	0	1	0	1	-	0	1	-	0	1	0	1	0	0	0	0	1	1	1	1	0	0	0	0	1	0	1	1	1	0	-
S5_1226265	A/G	A	G	AA	GG	5	1226265	1	1	0	0	0	1	0	1	-	-	0	0	1	0	1	-	0	1	1	0	1	0	1	0	0	0	0	-	1	1	0	0	0	0	0	1	0	1	1	1	0	1
S5_1374441	C/T	C	T	CC	TT	5	1374441	1	1	0	0	0	1	0	1	-	-	0	0	1	0	1	-	0	1	-	0	1	0	1	0	0	0	0	1	1	1	0	0	0	0	0	1	0	1	1	1	0	-
S5_1446273	T/C	T	C	TT	CC	5	1446273	1	1	0	0	0	1	0	1	-	0	0	0	1	-	1	-	-	1	-	0	1	0	1	0	0	0	0	1	1	1	0	0	0	0	0	1	0	1	1	1	0	-
S5_1523531	G/A	G	A	GG	AA	5	1523531	1	1	0	0	0	1	0	1	-	0	0	0	1	0	1	-	0	1	-	0	1	0	1	0	0	0	0	1	1	1	0	0	0	0	0	1	0	1	1	1	0	-
S5_1531112	G/A	G	A	GG	AA	5	1531112	1	1	0	0	0	1	0	1	-	0	0	0	1	0	1	-	0	1	1	0	1	0	1	0	0	0	0	1	1	1	0	0	0	0	0	1	0	1	1	1	0	0
S5_1533063	G/C	G	C	GG	CC	5	1533063	1	1	0	0	0	1	0	1	-	0	0	0	1	0	1	-	0	1	-	0	1	0	1	0	0	0	0	1	1	1	0	0	0	0	0	1	0	1	1	1	0	-
S5_1549455	T/C	T	C	TT	CC	5	1549455	1	1	0	0	0	1	0	1	-	0	0	0	1	0	1	-	0	1	-	0	1	0	1	0	0	0	0	1	1	1	0	0	0	0	0	1	0	1	1	1	0	-
S5_1582696	C/G	C	G	CC	GG	5	1582696	1	1	0	0	0	1	0	1	-	0	0	0	1	0	1	-	0	1	-	0	1	0	1	0	0	0	0	1	1	1	0	0	0	0	0	1	0	1	1	1	0	-
S5_1638903	T/C	T	C	TT	CC	5	1638903	1	1	0	0	0	1	0	1	-	0	0	0	1	0	1	-	0	1	-	0	1	0	-	0	0	0	0	1	1	1	0	0	0	0	0	1	0	1	1	1	0	-
S5_1644289	G/T	G	T	GG	TT	5	1644289	1	1	0	0	0	1	0	1	-	0	0	0	1	0	1	-	0	1	-	0	1	0	-	0	0	0	0	1	1	1	0	0	0	0	0	1	0	1	1	1	0	-
S5_1653965	C/T	C	T	CC	TT	5	1653965	1	1	0	0	0	0	1	1	1	1	0	0	0	1	0	0	0	1	1	0	1	0	1	0	0	0	0	1	0	1	1	1	0	0	0	1	0	0	0	0	1	0
S5_1657625	A/G	A	G	AA	GG	5	1657625	1	1	0	0	0	0	1	1	1	1	0	0	0	1	0	0	0	1	1	0	1	0	1	0	-	0	0	1	0	1	1	1	0	0	0	1	0	0	0	0	1	-
S5_1722324	A/G	A	G	AA	GG	5	1722324	1	1	0	0	0	0	1	1	1	1	0	0	0	1	0	0	0	1	1	0	1	0	1	0	-	0	0	1	0	1	1	1	0	0	0	1	0	0	0	0	1	-
S5_2070388	T/C	T	C	TT	CC	5	2070388	1	1	0	0	1	1	0	1	-	0	0	0	1	0	1	-	0	1	-	0	1	0	0	0	0	0	0	1	1	1	0	1	0	0	0	1	0	1	1	1	0	0
S5_2140263	C/T	C	T	CC	TT	5	2140263	1	1	0	0	1	1	0	1	-	0	0	0	1	0	1	-	0	1	-	0	1	0	0	0	0	0	0	1	1	1	0	1	0	0	0	1	0	1	1	1	0	-
S5_2231227	A/C	A	C	AA	CC	5	2231227	1	1	0	0	1	1	0	1	-	0	0	0	1	0	0	0	0	1	-	0	1	0	0	0	0	0	0	1	1	1	0	1	0	0	-	1	0	1	1	1	0	-
S5_2569023	C/A	C	A	CC	AA	5	2569023	1	1	0	0	1	0	0	1	0	0	0	0	-	0	0	-	0	1	1	0	1	0	0	0	0	0	0	1	1	1	0	1	0	0	0	1	0	1	1	1	0	-
S5_2977588	G/A	G	A	GG	AA	5	2977588	1	1	0	0	1	0	0	1	0	0	0	0	-	0	0	1	0	1	1	0	1	0	0	0	0	0	0	1	1	1	0	1	0	0	0	0	0	0	-	1	0	-
S5_3000998	T/C	T	C	TT	CC	5	3000998	1	1	0	0	1	0	0	1	0	0	0	0	-	0	0	-	0	1	-	0	1	0	0	0	0	0	0	1	1	1	0	1	0	0	0	0	0	0	-	1	0	-
S5_3289184	G/A	G	A	GG	AA	5	3289184	1	1	0	0	1	0	0	1	0	0	0	0	-	0	0	0	0	1	0	0	1	0	0	0	0	0	0	0	1	1	0	1	0	0	0	0	0	0	1	1	0	-
S5_3314123	A/G	A	G	AA	GG	5	3314123	1	1	0	0	1	0	0	1	0	0	0	0	-	0	0	0	0	1	-	0	1	0	0	0	0	0	0	0	1	1	0	1	0	0	0	0	0	0	-	1	0	-
S5_3334026	A/G	A	G	AA	GG	5	3334026	1	1	0	0	1	0	0	1	0	0	0	0	-	0	-	0	0	1	-	0	1	0	0	0	0	0	0	0	1	1	0	1	0	0	0	0	0	0	-	1	0	0
S5_3493477	G/A	G	A	GG	AA	5	3493477	1	1	0	0	1	0	0	-	0	1	0	0	-	0	0	-	0	1	1	0	1	0	0	0	0	0	0	0	1	1	1	1	0	0	0	0	0	0	1	1	0	-
S5_3510561	A/G	A	G	AA	GG	5	3510561	1	1	0	0	1	0	0	1	0	1	0	0	-	0	0	-	0	1	1	0	1	0	0	0	0	0	0	0	1	1	1	1	0	0	0	0	0	0	0	1	0	-
S5_3536777	A/G	A	G	AA	GG	5	3536777	1	1	0	0	1	0	0	-	0	1	0	0	-	0	0	-	0	1	1	0	1	0	0	0	0	0	0	0	1	1	1	1	0	0	0	0	0	0	-	1	0	-
S5_3583110	T/C	T	C	TT	CC	5	3583110	1	1	0	0	1	0	0	-	0	1	0	0	-	0	0	-	0	1	1	0	1	0	0	0	0	0	0	0	1	1	1	1	0	0	0	0	0	0	-	1	0	-
S5_3583131	A/T	A	T	AA	TT	5	3583131	1	1	0	0	1	0	0	-	0	1	0	0	-	0	0	-	0	1	1	0	1	0	0	0	0	0	0	0	1	1	1	1	0	0	0	0	0	0	-	1	0	-
S5_3590532	G/A	G	A	GG	AA	5	3590532	1	1	0	0	1	0	0	-	0	1	0	0	-	0	0	-	0	1	1	0	1	0	0	0	0	0	0	0	1	1	1	1	0	0	0	0	0	0	-	1	0	-
S5_3972039	A/C	A	C	AA	CC	5	3972039	1	1	0	0	1	0	1	0	0	1	0	0	-	0	0	-	0	1	1	0	1	0	0	0	0	1	0	0	1	1	1	1	0	0	0	0	0	1	-	1	0	-
S5_3974679	G/C	G	C	GG	CC	5	3974679	1	1	0	0	1	0	1	0	0	1	0	0	-	0	0	-	0	1	1	0	1	0	0	0	0	1	0	0	1	1	1	1	0	0	0	0	0	1	-	1	0	0
S5_4102724	C/T	T	C	TT	CC	5	4102724	1	1	0	0	0	0	0	0	0	1	1	1	-	1	1	1	0	1	-	1	0	1	-	0	0	1	0	1	0	0	1	1	0	1	1	0	0	1	1	0	1	-
S5_4102725	G/A	A	G	AA	GG	5	4102725	1	1	0	0	0	0	0	0	0	1	1	1	-	1	1	1	0	1	-	1	0	1	-	0	0	1	0	1	0	0	1	1	0	1	1	0	0	1	1	0	1	-
S5_4114314	G/A	A	G	AA	GG	5	4114314	1	1	0	0	0	0	0	0	0	1	1	1	-	1	1	1	0	1	-	1	0	1	-	0	0	1	0	1	0	0	1	1	0	1	1	0	0	1	1	0	1	-
[truncated: 2,075 more rows]
[truncated: 144 more columns]

## Sheet: Chr01
	Linkage group									Mbs	cM	der
S1_151403	1	151403	*m008	m008+	0	0				0.151403	0	0
S1_1069633	1	1069633	*m015	m015+	6.5	6.5				1.06963	6.5	7.07884
S1_1162725	1	1162725	*m020	m020+	1.2	7.7				1.16273	7.7	12.8905
S1_1860959	1	1860959	*m024	m024	4.5	12.2				1.86096	12.2	6.44483
S1_2314050	1	2314050	*m044	m044+	2.9	15.1				2.31405	15.1	6.40048
S1_2446301	1	2446301	*m057	m057+	1.4	16.5				2.4463	16.5	10.5859
S1_2564742	1	2564742	*m062	m062+	1	17.5				2.56474	17.5	8.44302
S1_2645647	1	2645647	*m065	m065+	0.6	18.1				2.64565	18.1	7.41611
S1_4616328	1	4616328	*m067	m067	11.3	29.4				4.61633	29.4	5.73406
S1_5352930	1	5352930	*m071	m071+	8.2	37.6				5.35293	37.6	11.1322
S1_5491174	1	5491174	*m074	m074+	3.2	40.8				5.49117	40.8	23.1475
S1_5730195	1	5730195	*m076	m076	3.2	44				5.7302	44	13.3879
										9.62256	84.2	10.3279
S1_9622557	2	9622557	*m077	m077	40.2	0	40.2 / 1.4LOD			9.7306	85.1	8.32971
S1_9730604	2	9730604	*m078	m078	0.9	0.9				9.87492	86.4	9.00776
S1_9874924	2	9874924	*m081	m081+	1.3	2.2				10.1785	88.8	7.90626
S1_10178481	2	10178481	*m086	m086	2.4	4.6				10.2211	90.4	37.5578
S1_10221082	2	10221082	*m088	m088	1.6	6.2				10.2349	91.1	50.4978
S1_10234944	2	10234944	*m090	m090	0.7	6.9				11.5755	95.4	3.20762
S1_11575500	2	11575500	*m091	m091+	4.3	11.2				11.914	97.9	7.38483
S1_11914032	2	11914032	*m094	m094	2.5	13.7				12.2888	99.5	4.26923
S1_12288807	2	12288807	*m109	m109+	1.6	15.3				12.4257	100.3	5.84526
S1_12425670	2	12425670	*m115	m115	0.8	16.1				12.5362	101.5	10.8544
S1_12536224	2	12536224	*m118	m118	1.2	17.3				14.0088	113.7	8.28463
S1_14008830	2	14008830	*m122	m122+	12.2	29.5				14.735	114.7	1.37703
S1_14735033	2	14735033	*m130	m130+	1	30.5				15.4551	117.3	3.61078
S1_15455099	2	15455099	*m144	m144+	2.6	33.1				15.519	118.9	25.0513
S1_15518968	2	15518968	*m146	m146+	1.6	34.7				19.8434	120.9	0.462492
S1_19843369	2	19843369	*m227	m227+	2	36.7				20.5919	122.7	2.40463
S1_20591924	2	20591924	*m246	m246+	1.8	38.5				21.7639	124.1	1.19457
S1_21763897	2	21763897	*m262	m262	1.4	39.9				21.9576	125	4.64739
S1_21957554	2	21957554	*m265	m265	0.9	40.8				22.7106	125.8	1.0624
S1_22710565	2	22710565	*m276	m276+	0.8	41.6				24.2953	127.4	1.00961
S1_24295343	2	24295343	*m305	m305+	1.6	43.2				24.2987	128.4	299.312
S1_24298684	2	24298684	*m306	m306	1	44.2				24.8795	132	6.19771
S1_24879544	2	24879544	*m312	m312+	3.6	47.8				25.5637	137.1	7.45395
S1_25563745	2	25563745	*m320	m320+	5.1	52.9				25.8325	139.3	8.18638
S1_25832484	2	25832484	*m321	m321	2.2	55.1				26.2271	140.4	2.78754
S1_26227097	2	26227097	*m327	m327+	1.1	56.2				26.2511	142	66.553
S1_26251138	2	26251138	*m328	m328	1.6	57.8				26.5136	146	15.2405
S1_26513596	2	26513596	*m330	m330	4	61.8				26.812	147.6	5.36157
S1_26812016	2	26812016	*m335	m335	1.6	63.4				27.0285	149.8	10.1604
S1_27028543	2	27028543	*m338	m338+	2.2	65.6				27.1467	151.2	11.852
S1_27146667	2	27146667	*m344	m344+	1.4	67				27.7829	156.3	8.01535
S1_27782946	2	27782946	*m346	m346+	5.1	72.1				28.1134	158.4	6.35572
S1_28113357	2	28113357	*m349	m349	2.1	74.2				28.189	161.2	37.0204
S1_28188991	2	28188991	*m354	m354+	2.8	77				28.3304	162.7	10.609
S1_28330381	2	28330381	*m361	m361+	1.5	78.5				28.4188	164.5	20.3627
S1_28418778	2	28418778	*m363	m363	1.8	80.3				28.852	166	3.4624
S1_28852004	2	28852004	*m369	m369+	1.5	81.8				30.1914	173.1	5.30099
S1_30191377	2	30191377	*m373	m373	7.1	88.9				30.6066	175.3	5.29864
S1_30606578	2	30606578	*m374	m374+	2.2	91.1				31.4897	178	3.05745
S1_31489667	2	31489667	*m381	m381+	2.7	93.8				31.5573	179.3	19.222
S1_31557298	2	31557298	*m386	m386+	1.3	95.1				31.6533	180	7.29265
S1_31653285	2	31653285	*m389	m389	0.7	95.8				32.2001	182.5	4.57178
S1_32200118	2	32200118	*m392	m392+	2.5	98.3				32.346	184	10.2847
S1_32345966	2	32345966	*m395	m395+	1.5	99.8				32.4245	184.4	5.09528
S1_32424470	2	32424470	*m397	m397	0.4	100.2				32.4724	185.5	22.9698
S1_32472359	2	32472359	*m398	m398	1.1	101.3				33.3174	190	5.32508
S1_33317416	2	33317416	*m399	m399	4.5	105.8				33.5157	190.7	3.53097
S1_33515662	2	33515662	*m400	m400	0.7	106.5				33.6859	191.4	4.111
S1_33685937	2	33685937	*m401	m401+	0.7	107.2				34.3096	192.7	2.08433
S1_34309640	2	34309640	*m410	m410+	1.3	108.5				34.3144	193.3	125.287
S1_34314429	2	34314429	*m411	m411	0.6	109.1				34.6412	194.6	3.97887
S1_34641155	2	34641155	*m418	m418+	1.3	110.4				34.7938	195.6	6.55304
S1_34793756	2	34793756	*m425	m425	1	111.4				36.93	202.2	3.08947
S1_36930044	2	36930044	*m444	m444	6.6	118				37.0682	203.1	6.51527
S1_37068181	2	37068181	*m447	m447+	0.9	118.9				37.1805	203.7	5.34412
S1_37180454	2	37180454	*m451	m451+	0.6	119.5				37.3716	204.6	4.70963
S1_37371552	2	37371552	*m456	m456+	0.9	120.4				37.3855	205.4	57.2738
S1_37385520	2	37385520	*m457	m457	0.8	121.2				38.1218	207.4	2.71637
S1_38121798	2	38121798	*m462	m462+	2	123.2				44.2361	238.8	5.13547
S1_44236140	2	44236140	*m465	m465	31.4	154.6				44.8423	242.9	6.76415
S1_44842277	2	44842277	*m466	m466	4.1	158.7				45.0455	244.8	9.35026
S1_45045480	2	45045480	*m467	m467+	1.9	160.6				45.3827	245.8	2.96502
S1_45382746	2	45382746	*m474	m474+	1	161.6				45.4253	247	28.1697
S1_45425345	2	45425345	*m475	m475	1.2	162.8				45.4349	247.4	42.0124
S1_45434866	2	45434866	*m476	m476	0.4	163.2				45.4591	248.5	45.3477
S1_45459123	2	45459123	*m478	m478	1.1	164.3				45.4648	250.7	385.154
S1_45464835	2	45464835	*m480	m480	2.2	166.5				45.8508	251.8	2.85003
S1_45850796	2	45850796	*m486	m486+	1.1	167.6				45.9439	252.5	7.51541
S1_45943938	2	45943938	*m488	m488	0.7	168.3				46.4006	256.4	8.53956
S1_46400636	2	46400636	*m500	m500+	3.9	172.2

## Sheet: Chr02
								Bps	Mbs	cM	Der
S2_257818	*m002	m002+	0	0			S2	257818	0.257818	0	0
S2_530810	*m006	m006+	1	1			S2	530810	0.53081	1	3.66311
S2_683283	*m007	m007	0.7	1.7			S2	683283	0.683283	1.7	4.59098
S2_861442	*m008	m008	1	2.7			S2	861442	0.861442	2.7	5.61296
S2_911845	*m010	m010	0.7	3.4			S2	911845	0.911845	3.4	13.8881
S2_998495	*m012	m012+	1.1	4.5			S2	998495	0.998495	4.5	12.6947
S2_1671005	*m016	m016	1.2	5.7			S2	1671005	1.67101	5.7	1.78436
S2_1680082	*m017	m017	0.8	6.5			S2	1680082	1.68008	6.5	88.1348
S2_1751025	*m020	m020+	1.2	7.7			S2	1751025	1.75103	7.7	16.915
S2_1850070	*m021	m021	1.8	9.5			S2	1850070	1.85007	9.5	18.1736
S2_2229156	*m022	m022+	1.4	10.9			S2	2229156	2.22916	10.9	3.69309
S2_2573002	*m026	m026	0.6	11.5			S2	2573002	2.573	11.5	1.74497
S2_2981649	*m027	m027	0.5	12			S2	2981649	2.98165	12	1.22355
S2_3160952	*m029	m029+	1	13			S2	3160952	3.16095	13	5.57715
S2_3336201	*m035	m035+	1	14			S2	3336201	3.3362	14	5.70617
S2_3442871	*m049	m049	1.3	15.3			S2	3442871	3.44287	15.3	12.1871
S2_3770387	*m067	m067+	1.9	17.2			S2	3770387	3.77039	17.2	5.80124
S2_4524456	*m074	m074+	4.5	21.7			S2	4524456	4.52446	21.7	5.96762
S2_4555032	*m076	m076+	1.2	22.9			S2	4555032	4.55503	22.9	39.2465
S2_4728676	*m080	m080	0.8	23.7			S2	4728676	4.72868	23.7	4.60713
S2_4843904	*m081	m081	2.4	26.1			S2	4843904	4.8439	26.1	20.8283
S2_4999168	*m084	m084	2.5	28.6			S2	4999168	4.99917	28.6	16.1016
S2_5064029	*m085	m085	1.1	29.7			S2	5064029	5.06403	29.7	16.9593
S2_5073582	*m086	m086	0.3	30			S2	5073582	5.07358	30	31.4037
S2_5151383	*m087	m087	0.3	30.3			S2	5151383	5.15138	30.3	3.85599
S2_5300169	*m089	m089+	2	32.3			S2	5300169	5.30017	32.3	13.4421
S2_5565699	*m091	m091	0.7	33			S2	5565699	5.5657	33	2.63624
S2_5626078	*m092	m092+	0.5	33.5			S2	5626078	5.62608	33.5	8.28102
S2_5646179	*m096	m096+	0.8	34.3			S2	5646179	5.64618	34.3	39.799
S2_5781889	*m104	m104+	2.3	36.6			S2	5781889	5.78189	36.6	16.9479
S2_5873770	*m107	m107	0.9	37.5			S2	5873770	5.87377	37.5	9.79528
S2_6119620	*m110	m110+	4.3	41.8			S2	6119620	6.11962	41.8	17.4903
S2_6532365	*m114	m114+	2	43.8			S2	6532365	6.53237	43.8	4.84561
S2_6829728	*m117	m117+	1.3	45.1			S2	6829728	6.82973	45.1	4.37176
S2_6970262	*m121	m121	0.3	45.4			S2	6970262	6.97026	45.4	2.13471
S2_7073121	*m125	m125	0.6	46			S2	7073121	7.07312	46	5.83323
S2_7658959	*m128	m128	4.4	50.4			S2	7658959	7.65896	50.4	7.51061
S2_9182183	*m129	m129	9.1	59.5			S2	9182183	9.18218	59.5	5.97417
S2_9603915	*m143	m143	1.8	61.3			S2	9603915	9.60392	61.3	4.26811
S2_9623238	*m145	m145	0.9	62.2			S2	9623238	9.62324	62.2	46.5766
S2_9785094	*m148	m148+	0.9	63.1			S2	9785094	9.78509	63.1	5.5605
S2_9874238	*m158	m158+	0.9	64			S2	9874238	9.87424	64	10.096
S2_9911752	*m163	m163	1.4	65.4			S2	9911752	9.91175	65.4	37.3194
S2_9948664	*m164	m164+	0.6	66			S2	9948664	9.94866	66	16.2549
S2_10023440	*m167	m167+	1.2	67.2			S2	10023440	10.0234	67.2	16.0479
S2_10717760	*m172	m172+	3.7	70.9			S2	10717760	10.7178	70.9	5.32895
S2_10970809	*m177	m177	2.3	73.2			S2	10970809	10.9708	73.2	9.08915
S2_11408549	*m181	m181+	2	75.2			S2	11408549	11.4085	75.2	4.56892
S2_17663253	*m209	m209+	8.2	83.4			S2	17663253	17.6633	83.4	1.31101
S2_19687795	*m219	m219+	4.5	87.9			S2	19687795	19.6878	87.9	2.22272
S2_19824173	*m226	m226+	2	89.9			S2	19824173	19.8242	89.9	14.6651
S2_19912862	*m228	m228+	2.1	92			S2	19912862	19.9129	92	23.6782
S2_20258062	*m232	m232+	5.9	97.9			S2	20258062	20.2581	97.9	17.0915
S2_21971154	*m234	m234	12.2	110.1			S2	21971154	21.9712	110.1	7.12163
S2_22087436	*m235	m235+	2.2	112.3			S2	22087436	22.0874	112.3	18.9195
S2_22419189	*m249	m249	1.9	114.2			S2	22419189	22.4192	114.2	5.72715
S2_22488189	*m251	m251+	1.2	115.4			S2	22488189	22.4882	115.4	17.3913
S2_23166514	*m257	m257	3.9	119.3			S2	23166514	23.1665	119.3	5.74946
S2_23559221	*m264	m264+	2.4	121.7			S2	23559221	23.5592	121.7	6.11143
S2_23786355	*m267	m267+	1.5	123.2			S2	23786355	23.7864	123.2	6.60403
S2_24072687	*m271	m271+	2.9	126.1			S2	24072687	24.0727	126.1	10.1281
S2_24134702	*m272	m272+	1.4	127.5			S2	24134702	24.1347	127.5	22.5752
S2_24293865	*m284	m284+	0.6	128.1			S2	24293865	24.2939	128.1	3.76972
S2_24430225	*m288	m288	1.3	129.4			S2	24430225	24.4302	129.4	9.53359
S2_24504650	*m292	m292+	0.6	130			S2	24504650	24.5047	130	8.06181
S2_24749211	*m297	m297	3.2	133.2			S2	24749211	24.7492	133.2	13.0847
S2_25049410	*m305	m305+	3.4	136.6			S2	25049410	25.0494	136.6	11.3258
S2_25499846	*m320	m320+	2.8	139.4			S2	25499846	25.4998	139.4	6.2162
S2_25581402	*m327	m327+	0.5	139.9			S2	25581402	25.5814	139.9	6.13076
S2_25682713	*m334	m334+	0.5	140.4			S2	25682713	25.6827	140.4	4.9353
S2_26265734	*m357	m357+	1.4	141.8			S2	26265734	26.2657	141.8	2.40129
S2_26775711	*m370	m370+	1.2	143			S2	26775711	26.7757	143	2.35305
S2_26807660	*m372	m372+	0.9	143.9			S2	26807660	26.8077	143.9	28.1699
S2_26840568	*m376	m376+	1.3	145.2			S2	26840568	26.8406	145.2	39.5041
S2_26992670	*m386	m386+	2.5	147.7			S2	26992670	26.9927	147.7	16.4363
S2_27052468	*m395	m395	1.7	149.4			S2	27052468	27.0525	149.4	28.429
S2_27065294	*m396	m396	1.5	150.9			S2	27065294	27.0653	150.9	116.95
S2_27093283	*m400	m400+	1.4	152.3			S2	27093283	27.0933	152.3	50.0197
S2_27136319	*m404	m404+	1.3	153.6			S2	27136319	27.1363	153.6	30.2073
S2_27335790	*m410	m410	1.3	154.9			S2	27335790	27.3358	154.9	6.51724
S2_27360220	*m415	m415+	1.1	156			S2	27360220	27.3602	156	45.0266
S2_27454274	*m420	m420+	0.6	156.6			S2	27454274	27.4543	156.6	6.37931
S2_27599540	*m424	m424	0.7	157.3			S2	27599540	27.5995	157.3	4.81875
S2_28134342	*m430	m430+	6.1	163.4			S2	28134342	28.1343	163.4	11.4061
S2_28204986	*m435	m435	1.9	165.3			S2	28204986	28.205	165.3	26.8954
S2_28541995	*m437	m437	5.1	170.4			S2	28541995	28.542	170.4	15.1331
S2_29249252	*m450	m450+	3.7	174.1			S2	29249252	29.2493	174.1	5.23148
S2_29615987	*m455	m455+	1.7	175.8			S2	29615987	29.616	175.8	4.6355
S2_29736448	*m457	m457	1.6	177.4			S2	29736448	29.7364	177.4	13.2823
S2_29891026	*m461	m461+	0.7	178.1			S2	29891026	29.891	178.1	4.52846
S2_30152782	*m466	m466+	0.4	178.5			S2	30152782	30.1528	178.5	1.52814
S2_30310626	*m473	m473+	1.2	179.7			S2	30310626	30.3106	179.7	7.60244
S2_30314698	*m476	m476	0.6	180.3			S2	30314698	30.3147	180.3	147.348
S2_30728438	*m488	m488+	1.3	181.6			S2	30728438	30.7284	181.6	3.14207
S2_31372298	*m495	m495+	1.3	182.9			S2	31372298	31.3723	182.9	2.01907
S2_33592523	*m502	m502+	22.3	205.2			S2	33592523	33.5925	205.2	10.044
S2_35177436	*m506	m506+	9.9	215.1			S2	35177436	35.1774	215.1	6.2464
S2_35714964	*m513	m513+	5.1	220.2			S2	35714964	35.715	220.2	9.48788
S2_35951415	*m516	m516	1.7	221.9			S2	35951415	35.9514	221.9	7.18965
S2_36022384	*m517	m517	1.6	223.5			S2	36022384	36.0224	223.5	22.5451
S2_36119688	*m518	m518	0.3	223.8			S2	36119688	36.1197	223.8	3.08312
S2_36204164	*m519	m519	0.6	224.4			S2	36204164	36.2042	224.4	7.10261
S2_36324371	*m521	m521+	0.9	225.3			S2	36324371	36.3244	225.3	7.48708
S2_36383529	*m524	m524	1.1	226.4			S2	36383529	36.3835	226.4	18.5943
S2_36383561	*m525	m525+	0.3	226.7			S2	36383561	36.3836	226.7	500	9375
S2_36471120	*m526	m526	1.7	228.4			S2	36471120	36.4711	228.4	19.4155
S2_36760723	*m528	m528	0.7	229.1			S2	36760723	36.7607	229.1	2.4171
S2_37129538	*m534	m534+	2.5	231.6			S2	37129538	37.1295	231.6	6.77847
S2_37398280	*m540	m540+	3.1	234.7			S2	37398280	37.3983	234.7	11.5352
S2_37406139	*m542	m542+	1	235.7			S2	37406139	37.4061	235.7	127.243
S2_37461124	*m545	m545	1.7	237.4			S2	37461124	37.4611	237.4	30.9175
S2_37609354	*m546	m546	1.3	238.7			S2	37609354	37.6094	238.7	8.77015
S2_37817397	*m548	m548	3.1	241.8			S2	37817397	37.8174	241.8	14.9008

## Sheet: Chr03
								Bps	Mbs	cM	Der
S3_2164715	*m010	m010+	0	0			S3	2164715	2.16472	0	0
S3_3734495	*m014	m014+	9.7	9.7			S3	3734495	3.73449	9.7	6.17921
S3_3931752	*m017	m017+	3.7	13.4			S3	3931752	3.93175	13.4	18.7573
S3_4263433	*m033	m033+	0.7	14.1			S3	4263433	4.26343	14.1	2.11046
S3_5329573	*m036	m036+	6.9	21			S3	5329573	5.32957	21	6.47195
S3_5584244	*m039	m039	2	23			S3	5584244	5.58424	23	7.85327
S3_5703788	*m041	m041	1.3	24.3			S3	5703788	5.70379	24.3	10.8747
S3_5752102	*m045	m045+	0.9	25.2			S3	5752102	5.7521	25.2	18.6281
S3_6009824	*m054	m054+	3	28.2			S3	6009824	6.00982	28.2	11.6404
S3_6157456	*m055	m055	1.2	29.4			S3	6157456	6.15746	29.4	8.12832
S3_6553317	*m056	m056+	2.1	31.5			S3	6553317	6.55332	31.5	5.30489
S3_7272430	*m060	m060+	2.4	33.9			S3	7272430	7.27243	33.9	3.33744
S3_7395140	*m062	m062	3.1	37			S3	7395140	7.39514	37	25.2628
S3_7552195	*m068	m068+	0.8	37.8			S3	7552195	7.5522	37.8	5.09376
S3_8448399	*m070	m070+	3.6	41.4			S3	8448399	8.4484	41.4	4.01694
S3_8861653	*m073	m073	1.4	42.8			S3	8861653	8.86165	42.8	3.38775
S3_9040921	*m079	m079+	0.8	43.6			S3	9040921	9.04092	43.6	4.46259
S3_9143369	*m083	m083+	0.5	44.1			S3	9143369	9.14337	44.1	4.88052
S3_9720297	*m101	m101	1.1	45.2			S3	9720297	9.7203	45.2	1.90665
S3_9923934	*m102	m102	1	46.2			S3	9923934	9.92393	46.2	4.9107
S3_10423566	*m109	m109	2	48.2			S3	10423566	10.4236	48.2	4.00295
S3_10557539	*m120	m120+	0.8	49			S3	10557539	10.5575	49	5.97135
S3_10704856	*m125	m125	2.3	51.3			S3	10704856	10.7049	51.3	15.6126
S3_10784774	*m127	m127	0.4	51.7			S3	10784774	10.7848	51.7	5.00513
S3_11068218	*m130	m130	0.7	52.4			S3	11068218	11.0682	52.4	2.46962
S3_14240799	*m136	m136+	16.8	69.2			S3	14240799	14.2408	69.2	5.29537
S3_15496327	*m145	m145+	6.1	75.3			S3	15496327	15.4963	75.3	4.85851
S3_15660832	*m149	m149	3.7	79			S3	15660832	15.6608	79	22.4917
S3_17056945	*m150	m150	3.7	82.7			S3	17056945	17.0569	82.7	2.65022
S3_18163815	*m152	m152+	4.1	86.8			S3	18163815	18.1638	86.8	3.70414
S3_18243657	*m158	m158+	1.2	88			S3	18243657	18.2437	88	15.0297
S3_18609880	*m162	m162+	0.8	88.8			S3	18609880	18.6099	88.8	2.18446
S3_19147953	*m168	m168+	1.8	90.6			S3	19147953	19.148	90.6	3.34527
S3_19629479	*m178	m178	0.6	91.2			S3	19629479	19.6295	91.2	1.24604
S3_19895708	*m183	m183+	1.2	92.4			S3	19895708	19.8957	92.4	4.5074
S3_23240081	*m185	m185	0.5	92.9			S3	23240081	23.2401	92.9	0.149505
S3_24468267	*m187	m187+	2.5	95.4			S3	24468267	24.4683	95.4	2.03552
S3_25948819	*m192	m192+	1.7	97.1			S3	25948819	25.9488	97.1	1.14822
S3_26024653	*m194	m194	1	98.1			S3	26024653	26.0247	98.1	13.1867
S3_26106777	*m195	m195	0.6	98.7			S3	26106777	26.1068	98.7	7.30603
S3_28644268	*m200	m200+	17.1	115.8			S3	28644268	28.6443	115.8	6.73894
S3_30168794	*m209	m209+	6.2	122			S3	30168794	30.1688	122	4.06684
S3_31714838	*m221	m221+	8.3	130.3			S3	31714838	31.7148	130.3	5.36854
S3_31832476	*m225	m225	1	131.3			S3	31832476	31.8325	131.3	8.50065
S3_31861312	*m228	m228+	1	132.3			S3	31861312	31.8613	132.3	34.6789
S3_32129158	*m236	m236+	1.1	133.4			S3	32129158	32.1292	133.4	4.10684
S3_32630727	*m240	m240+	3.4	136.8			S3	32630727	32.6307	136.8	6.77873
S3_32673241	*m242	m242+	2.3	139.1			S3	32673241	32.6732	139.1	54.0998
S3_32751437	*m248	m248+	0.9	140			S3	32751437	32.7514	140	11.5095
S3_32955437	*m253	m253	0.7	140.7			S3	32955437	32.9554	140.7	3.43137
S3_33250512	*m259	m259+	1.3	142			S3	33250512	33.2505	142	4.40566
S3_33416461	*m263	m263+	1	143			S3	33416461	33.4165	143	6.02595
S3_33505912	*m265	m265+	0.9	143.9			S3	33505912	33.5059	143.9	10.0614
S3_33898234	*m274	m274+	0.8	144.7			S3	33898234	33.8982	144.7	2.03914
S3_33938626	*m275	m275	1.1	145.8			S3	33938626	33.9386	145.8	27.2331
S3_34025890	*m279	m279+	1	146.8			S3	34025890	34.0259	146.8	11.4595
S3_34272669	*m289	m289+	2.9	149.7			S3	34272669	34.2727	149.7	11.7514
S3_34344960	*m290	m290+	1.7	151.4			S3	34344960	34.345	151.4	23.5161
S3_34522844	*m307	m307	0.7	152.1			S3	34522844	34.5228	152.1	3.93515
S3_34871587	*m308	m308+	3.3	155.4			S3	34871587	34.8716	155.4	9.46256
S3_35750395	*m313	m313	6.8	162.2			S3	35750395	35.7504	162.2	7.73775
S3_35761710	*m314	m314+	0.6	162.8			S3	35761710	35.7617	162.8	53.027
S3_35793118	*m317	m317+	0.3	163.1			S3	35793118	35.7931	163.1	9.55171
S3_36001247	*m325	m325	1.5	164.6			S3	36001247	36.0012	164.6	7.20707
S3_36083868	*m326	m326	1.5	166.1			S3	36083868	36.0839	166.1	18.1552
S3_37056074	*m328	m328+	6.6	172.7			S3	37056074	37.0561	172.7	6.78868
S3_37466082	*m332	m332	0.9	173.6			S3	37466082	37.4661	173.6	2.19508
S3_39216386	*m337	m337+	15.9	189.5			S3	39216386	39.2164	189.5	9.08414

## Sheet: Chr04
									Mbs	cM	Der
S4_100099	*m001	m001+	0	0			S4	100099	0.100099	0	4.90212
S4_732479	*m004	m004+	3.1	3.1			S4	732479	0.732479	3.1	4.99234
S4_992878	*m009	m009+	1.3	4.4			S4	992878	0.992878	4.4	2.19669
S4_1357063	*m025	m025+	0.8	5.2			S4	1357063	1.35706	5.2	6.4955
S4_1911293	*m036	m036	3.6	8.8			S4	1911293	1.91129	8.8	4.53521
S4_2264088	*m038	m038+	1.6	10.4			S4	2264088	2.26409	10.4	1.54411
S4_2846948	*m056	m056+	0.9	11.3			S4	2846948	2.84695	11.3	0.776027
S4_6583930	*m176	m176+	2.9	14.2			S4	6583930	6.58393	14.2	-4.76794
S4_5661099	*m128	m128+	4.4	18.6			S4	5661099	5.6611	18.6	0.341716
S4_9172788	*m218	m218+	1.2	19.8			S4	9172788	9.17279	19.8	1.99936
S4_9722965	*m239	m239+	1.1	20.9			S4	9722965	9.72297	20.9	0.571904
S4_11646365	*m275	m275+	1.1	22			S4	11646365	11.6464	22	1.68233
S4_12240778	*m292	m292+	1	23			S4	12240778	12.2408	23	0.773108
S4_13146214	*m307	m307+	0.7	23.7			S4	13146214	13.1462	23.7	81.6091
S4_13167045	*m311	m311	1.7	25.4			S4	13167045	13.167	25.4	2.19076
S4_13760446	*m329	m329+	1.3	26.7			S4	13760446	13.7604	26.7	16.9026
S4_13784111	*m334	m334+	0.4	27.1			S4	13784111	13.7841	27.1	6.0099
S4_13950503	*m338	m338+	1	28.1			S4	13950503	13.9505	28.1	21.15
S4_14087619	*m348	m348+	2.9	31			S4	14087619	14.0876	31	2.52005
S4_15159026	*m372	m372+	2.7	33.7			S4	15159026	15.159	33.7	10.815
S4_15269983	*m380	m380+	1.2	34.9			S4	15269983	15.27	34.9	1.13593
S4_16502456	*m397	m397+	1.4	36.3			S4	16502456	16.5025	36.3	8.28944
S4_16659282	*m400	m400+	1.3	37.6			S4	16659282	16.6593	37.6	8.9176
S4_17511529	*m403	m403	7.6	45.2			S4	17511529	17.5115	45.2	11.1583
S4_17932739	*m405	m405+	4.7	49.9			S4	17932739	17.9327	49.9	5.96198
S4_21387967	*m417	m417	20.6	70.5			S4	21387967	21.388	70.5	3.57034
S4_21668052	*m418	m418+	1	71.5			S4	21668052	21.6681	71.5	20.8073
S4_21831456	*m420	m420+	3.4	74.9			S4	21831456	21.8315	74.9	18.8598
S4_21948106	*m435	m435+	2.2	77.1			S4	21948106	21.9481	77.1	3.80163
S4_25946391	*m465	m465+	15.2	92.3			S4	25946391	25.9464	92.3	27.3411
S4_25982966	*m469	m469	1	93.3			S4	25982966	25.983	93.3	23.0864
S4_26030613	*m470	m470	1.1	94.4			S4	26030613	26.0306	94.4	8.76142
S4_26315955	*m471	m471	2.5	96.9			S4	26315955	26.316	96.9	2.6785
S4_26950638	*m479	m479+	1.7	98.6			S4	26950638	26.9506	98.6	1.50499
S4_27216420	*m484	m484	0.4	99			S4	27216420	27.2164	99	59.8504
S4_27236470	*m485	m485	1.2	100.2			S4	27236470	27.2365	100.2	119.383
S4_27257411	*m486	m486+	2.5	102.7			S4	27257411	27.2574	102.7	4.21368
S4_28349094	*m491	m491	4.6	107.3			S4	28349094	28.3491	107.3	5.77339
S4_30375632	*m494	m494+	11.7	119			S4	30375632	30.3756	119	4.78033
S4_30647580	*m496	m496+	1.3	120.3			S4	30647580	30.6476	120.3	5.51405
S4_30756393	*m499	m499	0.6	120.9			S4	30756393	30.7564	120.9	3.8232
S4_31044110	*m509	m509	1.1	122			S4	31044110	31.0441	122	2.33948
S4_31215088	*m511	m511+	0.4	122.4			S4	31215088	31.2151	122.4	8.19384
S4_31300518	*m515	m515+	0.7	123.1			S4	31300518	31.3005	123.1	20.1624
S4_31374914	*m522	m522+	1.5	124.6			S4	31374914	31.3749	124.6	6.04552
S4_32400467	*m524	m524	6.2	130.8			S4	32400467	32.4005	130.8	19.8977
S4_32702010	*m526	m526+	6	136.8			S4	32702010	32.702	136.8	15.5679
S4_32907561	*m529	m529+	3.2	140			S4	32907561	32.9076	140	8.67537
S4_33334056	*m530	m530	3.7	143.7			S4	33334056	33.3341	143.7	7.28924
S4_33773059	*m531	m531+	3.2	146.9			S4	33773059	33.7731	146.9	4.34962

## Sheet: Chr05
								Bps	Mbs	cM	Der
S5_56965	*m001	m001	0	0			S5	56965	0.056965	0	0
S5_176757	*m003	m003+	0.9	0.9			S5	176757	0.176757	0.9	7.51302
S5_462104	*m011	m011	1.3	2.2			S5	462104	0.462104	2.2	4.55586
S5_819285	*m016	m016+	1.9	4.1			S5	819285	0.819285	4.1	5.31943
S5_819331	*m017	m017+	1	5.1			S5	819331	0.819331	5.1	500	21739.1
S5_1010627	*m023	m023	1	6.1			S5	1010627	1.01063	6.1	5.2275
S5_1060211	*m025	m025	1.6	7.7			S5	1060211	1.06021	7.7	32.2685
S5_1180014	*m026	m026	2.9	10.6			S5	1180014	1.18001	10.6	24.2064
S5_1226265	*m027	m027+	0.9	11.5			S5	1226265	1.22626	11.5	19.459
S5_1446273	*m029	m029	0.4	11.9			S5	1446273	1.44627	11.9	1.81812
S5_1582696	*m034	m034	0.6	12.5			S5	1582696	1.5827	12.5	4.39809
S5_1638903	*m035	m035+	1.7	14.2			S5	1638903	1.6389	14.2	30.2453
S5_2070388	*m040	m040	5.5	19.7			S5	2070388	2.07039	19.7	12.7467
S5_2140263	*m041	m041	0.9	20.6			S5	2140263	2.14026	20.6	12.8801
S5_2231227	*m042	m042	1	21.6			S5	2231227	2.23123	21.6	10.9934
S5_2569023	*m043	m043	2.9	24.5			S5	2569023	2.56902	24.5	8.58506
S5_2977588	*m044	m044+	3.3	27.8			S5	2977588	2.97759	27.8	8.07705
S5_3289184	*m046	m046+	1.1	28.9			S5	3289184	3.28918	28.9	3.53021
S5_3510561	*m050	m050+	3.9	32.8			S5	3510561	3.51056	32.8	17.617
S5_3974679	*m056	m056+	4.4	37.2			S5	3974679	3.97468	37.2	9.48035
S5_4255546	*m072	m072+	1.7	38.9			S5	4255546	4.25555	38.9	6.05269
S5_5233953	*m074	m074	9.4	48.3			S5	5233953	5.23395	48.3	9.60745
S5_5758689	*m076	m076	0.9	49.2			S5	5758689	5.75869	49.2	1.71515
S5_6029600	*m082	m082+	2.5	51.7			S5	6029600	6.0296	51.7	9.22812
S5_6237461	*m090	m090	2.3	54			S5	6237461	6.23746	54	11.0651
S5_6297692	*m092	m092	1.2	55.2			S5	6297692	6.29769	55.2	19.9233
S5_6555249	*m099	m099+	0.9	56.1			S5	6555249	6.55525	56.1	3.49437
S5_7070549	*m106	m106+	3.7	59.8			S5	7070549	7.07055	59.8	7.18028
S5_7479372	*m107	m107	1.8	61.6			S5	7479372	7.47937	61.6	4.40288
S5_9467356	*m127	m127+	3.4	65			S5	9467356	9.46736	65	1.71028
S5_15004810	*m146	m146+	1.3	66.3			S5	15004810	15.0048	66.3	0.234765
S5_15536236	*m149	m149+	1	67.3			S5	15536236	15.5362	67.3	1.88173
S5_15706814	*m158	m158	0.4	67.7			S5	15706814	15.7068	67.7	2.34497
S5_16320703	*m189	m189+	1.6	69.3			S5	16320703	16.3207	69.3	2.60633
S5_16542538	*m191	m191	1.3	70.6			S5	16542538	16.5425	70.6	5.86021
S5_16773140	*m201	m201+	2	72.6			S5	16773140	16.7731	72.6	8.67295
S5_19253225	*m212	m212+	8.7	81.3			S5	19253225	19.2532	81.3	3.50794
S5_22103082	*m215	m215	21	102.3			S5	22103082	22.1031	102.3	7.36879
S5_22735232	*m221	m221+	5	107.3			S5	22735232	22.7352	107.3	7.90952
S5_22954279	*m222	m222	3.9	111.2			S5	22954279	22.9543	111.2	17.8044
S5_23227912	*m229	m229+	2	113.2			S5	23227912	23.2279	113.2	7.30906
S5_23718445	*m253	m253+	2.2	115.4			S5	23718445	23.7184	115.4	4.48492
S5_23787984	*m255	m255	0.5	115.9			S5	23787984	23.788	115.9	7.19021
S5_23970390	*m259	m259+	1	116.9			S5	23970390	23.9704	116.9	5.48228
S5_24015319	*m260	m260	0.4	117.3			S5	24015319	24.0153	117.3	8.90294
S5_24043039	*m262	m262+	0.4	117.7			S5	24043039	24.043	117.7	14.43
S5_24382368	*m272	m272+	0.6	118.3			S5	24382368	24.3824	118.3	1.7682
S5_24399355	*m279	m279+	0.7	119			S5	24399355	24.3994	119	41.208
S5_24517633	*m285	m285+	0.7	119.7			S5	24517633	24.5176	119.7	5.91826
S5_24772758	*m292	m292	1.3	121			S5	24772758	24.7728	121	5.09554
S5_25962863	*m305	m305	2.7	123.7			S5	25962863	25.9629	123.7	2.26871
S5_26108941	*m306	m306	3.3	127			S5	26108941	26.1089	127	22.5907
S5_27016401	*m307	m307	10.8	137.8			S5	27016401	27.0164	137.8	11.9014
S5_27649447	*m310	m310	3.1	140.9			S5	27649447	27.6494	140.9	4.89696
S5_28173385	*m323	m323+	1.7	142.6			S5	28173385	28.1734	142.6	3.24466
S5_28287484	*m330	m330+	1	143.6			S5	28287484	28.2875	143.6	8.76432
S5_28389671	*m333	m333+	1.2	144.8			S5	28389671	28.3897	144.8	11.7432
S5_28432084	*m345	m345+	0.9	145.7			S5	28432084	28.4321	145.7	21.2199
S5_28506915	*m352	m352	0.8	146.5			S5	28506915	28.5069	146.5	10.6908
S5_28531120	*m354	m354	1.2	147.7			S5	28531120	28.5311	147.7	49.5765
S5_28550011	*m355	m355	0.3	148			S5	28550011	28.55	148	15.8806
S5_28579521	*m356	m356	0.5	148.5			S5	28579521	28.5795	148.5	16.9434
S5_28657620	*m357	m357	0.5	149			S5	28657620	28.6576	149	6.40213
S5_29165047	*m358	m358	4.7	153.7			S5	29165047	29.165	153.7	9.26242
S5_29255483	*m359	m359	0.7	154.4			S5	29255483	29.2555	154.4	7.74028
S5_29768445	*m362	m362	1.6	156			S5	29768445	29.7684	156	3.11914
S5_29867392	*m365	m365+	1.6	157.6			S5	29867392	29.8674	157.6	16.1703
S5_30869271	*m374	m374+	10	167.6			S5	30869271	30.8693	167.6	9.98125

## Sheet: Chr06
								Bps	Mbs	cM	Der
S6_1019683	*m003	m003+	0	0			S6	1019683	1.01968	0	0
S6_1549154	*m022	m022+	0.9	0.9			S6	1549154	1.54915	0.9	1.69981
S6_1887355	*m027	m027	2.7	3.6			S6	1887355	1.88735	3.6	7.98342
S6_1935002	*m029	m029	1.6	5.2			S6	1935002	1.935	5.2	33.5803
S6_1980448	*m030	m030+	1.5	6.7			S6	1980448	1.98045	6.7	33.0062
S6_2063761	*m039	m039+	2.3	9			S6	2063761	2.06376	9	27.6067
S6_2137482	*m043	m043	0.3	9.3			S6	2137482	2.13748	9.3	4.0694
S6_2205134	*m047	m047+	0.3	9.6			S6	2205134	2.20513	9.6	4.43446
S6_2433717	*m051	m051	2.2	11.8			S6	2433717	2.43372	11.8	9.62451
S6_2443889	*m052	m052+	0.6	12.4			S6	2443889	2.44389	12.4	58.9855
S6_3166164	*m063	m063+	0.6	13			S6	3166164	3.16616	13	0.830709
S6_3437457	*m075	m075	0.7	13.7			S6	3437457	3.43746	13.7	2.58024
S6_3466694	*m076	m076+	0.7	14.4			S6	3466694	3.46669	14.4	23.9423
S6_3478994	*m078	m078+	1.3	15.7			S6	3478994	3.47899	15.7	105.691
S6_4054879	*m100	m100+	1.3	17			S6	4054879	4.05488	17	2.2574
S6_4690424	*m123	m123	2.1	19.1			S6	4690424	4.69042	19.1	3.30425
S6_4941868	*m148	m148	1.4	20.5			S6	4941868	4.94187	20.5	5.56784
S6_5234775	*m152	m152	1.9	22.4			S6	5234775	5.23477	22.4	6.4867
S6_5423122	*m155	m155+	1.5	23.9			S6	5423122	5.42312	23.9	7.96402
S6_6480745	*m165	m165+	5.7	29.6			S6	6480745	6.48074	29.6	5.38944
S6_7796235	*m166	m166	15.7	45.3			S6	7796235	7.79624	45.3	11.9347
S6_7817646	*m167	m167+	1.2	46.5			S6	7817646	7.81765	46.5	56.046
S6_8017241	*m174	m174	1.5	48			S6	8017241	8.01724	48	7.51522
S6_8433585	*m176	m176+	1.7	49.7			S6	8433585	8.43359	49.7	4.08316
S6_8987380	*m182	m182+	3.1	52.8			S6	8987380	8.98738	52.8	5.59774
S6_9368784	*m190	m190+	1.4	54.2			S6	9368784	9.36878	54.2	3.67065
S6_9572534	*m200	m200+	0.9	55.1			S6	9572534	9.57253	55.1	4.41718
S6_10928512	*m206	m206+	6.5	61.6			S6	10928512	10.9285	61.6	4.79359
S6_11252772	*m216	m216+	1.3	62.9			S6	11252772	11.2528	62.9	4.00913
S6_11333885	*m219	m219+	0.6	63.5			S6	11333885	11.3339	63.5	7.39709
S6_11876844	*m225	m225+	1.3	64.8			S6	11876844	11.8768	64.8	2.39429
S6_11973404	*m230	m230+	0.6	65.4			S6	11973404	11.9734	65.4	6.21375
S6_12276466	*m231	m231	1.2	66.6			S6	12276466	12.2765	66.6	3.95959
S6_12638922	*m237	m237+	2	68.6			S6	12638922	12.6389	68.6	5.51791
S6_12966808	*m242	m242+	2	70.6			S6	12966808	12.9668	70.6	6.09968
S6_18657654	*m248	m248	7.4	78			S6	18657654	18.6577	78	1.30033
S6_20308557	*m252	m252+	2.3	80.3			S6	20308557	20.3086	80.3	1.39318
S6_20565221	*m259	m259	2.6	82.9			S6	20565221	20.5652	82.9	10.13
S6_22206003	*m266	m266	8.5	91.4			S6	22206003	22.206	91.4	5.18046
S6_23584359	*m267	m267	4.1	95.5			S6	23584359	23.5844	95.5	2.97456
S6_24030395	*m268	m268	2.7	98.2			S6	24030395	24.0304	98.2	6.05332
S6_24365320	*m269	m269	1.5	99.7			S6	24365320	24.3653	99.7	4.47861
S6_24547849	*m272	m272	0.9	100.6			S6	24547849	24.5478	100.6	4.93072
S6_24800508	*m273	m273	0.6	101.2			S6	24800508	24.8005	101.2	2.37474
S6_25357216	*m278	m278+	3.8	105			S6	25357216	25.3572	105	6.82584
S6_25429287	*m279	m279	1.3	106.3			S6	25429287	25.4293	106.3	18.0378
S6_27222384	*m280	m280+	13.3	119.6			S6	27222384	27.2224	119.6	7.41733
S6_27816425	*m299	m299	5.5	125.1			S6	27816425	27.8164	125.1	9.25862
S6_28141151	*m303	m303	3.4	128.5			S6	28141151	28.1412	128.5	10.4704
S6_28607129	*m305	m305	2.6	131.1			S6	28607129	28.6071	131.1	5.57966
S6_29045501	*m307	m307	3.1	134.2			S6	29045501	29.0455	134.2	7.07162
S6_29075131	*m308	m308	1.7	135.9			S6	29075131	29.0751	135.9	57.3743
S6_30753605	*m310	m310+	7.3	143.2			S6	30753605	30.7536	143.2	4.34919
S6_32050861	*m316	m316	11.5	154.7			S6	32050861	32.0509	154.7	8.86487
S6_32407949	*m318	m318	2.2	156.9			S6	32407949	32.4079	156.9	6.16095

## Sheet: Chr07
									Bps	Mbps	cM	Der
S7_461329	*m008	m008+	0	0	*m008			S7	461329	0.461329	0	0
S7_690063	*m018	m018	1.7	1.7	*m018			S7	690063	0.690063	1.7	7.43221
S7_1006606	*m034	m034+	2	3.7	*m034			S7	1006606	1.00661	3.7	6.31826
S7_1114968	*m043	m043+	1.5	5.2	*m043			S7	1114968	1.11497	5.2	13.8425
S7_1336248	*m059	m059	0.8	6	*m059			S7	1336248	1.33625	6	3.61533
S7_1611699	*m064	m064+	2.5	8.5	*m064			S7	1611699	1.6117	8.5	9.07602
S7_1623402	*m066	m066+	2.3	10.8	*m066			S7	1623402	1.6234	10.8	196.531
S7_2011273	*m080	m080+	1.3	12.1	*m080			S7	2011273	2.01127	12.1	3.35163
S7_2185245	*m086	m086+	1.6	13.7	*m086			S7	2185245	2.18525	13.7	9.19688
S7_2220837	*m089	m089	1.4	15.1	*m089			S7	2220837	2.22084	15.1	39.3347
S7_2283156	*m093	m093	1.4	16.5	*m093			S7	2283156	2.28316	16.5	22.4651
S7_3225244	*m101	m101	15.3	31.8	*m101			S7	3225244	3.22524	31.8	16.2405
S7_4664876	*m118	m118+	15.3	47.1	*m118			S7	4664876	4.66488	47.1	10.6277
S7_8160816	*m138	m138	6.1	53.2	*m138			S7	8160816	8.16082	53.2	1.74488
S7_11711355	*m141	m141	2	55.2	*m141			S7	11711355	11.7114	55.2	0.563295
S7_12684672	*m145	m145	0.5	55.7	*m145			S7	12684672	12.6847	55.7	0.513707
S7_13157472	*m153	m153	0.6	56.3	*m153			S7	13157472	13.1575	56.3	1.26904
S7_13606143	*m155	m155+	1.5	57.8	*m155			S7	13606143	13.6061	57.8	3.34321
S7_14478689	*m162	m162+	1.3	59.1	*m162			S7	14478689	14.4787	59.1	1.48989
S7_14561354	*m166	m166	0.6	59.7	*m166			S7	14561354	14.5614	59.7	7.25821
S7_14740278	*m167	m167	0.6	60.3	*m167			S7	14740278	14.7403	60.3	3.35338
S7_15137100	*m181	m181	0.9	61.2	*m181			S7	15137100	15.1371	61.2	2.26802
S7_15480382	*m183	m183+	2.5	63.7	*m183			S7	15480382	15.4804	63.7	7.28264
S7_15522260	*m186	m186+	0.5	64.2	*m186			S7	15522260	15.5223	64.2	11.9394
S7_15795096	*m189	m189+	0.8	65	*m189			S7	15795096	15.7951	65	2.93216
S7_16357636	*m195	m195+	1.5	66.5	*m195			S7	16357636	16.3576	66.5	2.66648
S7_17048437	*m200	m200	2.1	68.6	*m200			S7	17048437	17.0484	68.6	3.03995
S7_18173182	*m201	m201+	8.1	76.7	*m201			S7	18173182	18.1732	76.7	7.20163
S7_18173266	*m202	m202+	0.6	77.3	*m202			S7	18173266	18.1733	77.3	500	7142.86
S7_18197988	*m206	m206+	0.9	78.2	*m206			S7	18197988	18.198	78.2	36.4048
S7_19328133	*m221	m221+	2.7	80.9	*m221			S7	19328133	19.3281	80.9	2.38907
S7_19524044	*m222	m222+	1.5	82.4	*m222			S7	19524044	19.524	82.4	7.65654
S7_19940172	*m224	m224	1.8	84.2	*m224			S7	19940172	19.9402	84.2	4.32559
S7_20015195	*m225	m225	0.7	84.9	*m225			S7	20015195	20.0152	84.9	9.33047
S7_20184804	*m226	m226	3.5	88.4	*m226			S7	20184804	20.1848	88.4	20.6357
S7_20797580	*m233	m233+	2.3	90.7	*m233			S7	20797580	20.7976	90.7	3.75341
S7_21809469	*m241	m241+	3.8	94.5	*m241			S7	21809469	21.8095	94.5	3.75535
S7_22808554	*m245	m245+	9.2	103.7	*m245			S7	22808554	22.8086	103.7	9.20843
S7_23089327	*m247	m247	2.3	106	*m247			S7	23089327	23.0893	106	8.19167
S7_24733992	*m249	m249	18.3	124.3	*m249			S7	24733992	24.734	124.3	11.1269
S7_24744636	*m251	m251+	1	125.3	*m251			S7	24744636	24.7446	125.3	93.9496
S7_24934857	*m255	m255+	1.3	126.6	*m255			S7	24934857	24.9349	126.6	6.83416
S7_25542367	*m268	m268+	4.8	131.4	*m268			S7	25542367	25.5424	131.4	7.9011
S7_25638351	*m271	m271	1.1	132.5	*m271			S7	25638351	25.6384	132.5	11.4602
S7_25660101	*m280	m280	0.7	133.2	*m280			S7	25660101	25.6601	133.2	32.1839
S7_26111576	*m286	m286+	4.7	137.9	*m286			S7	26111576	26.1116	137.9	10.4103
S7_26368919	*m290	m290+	1.9	139.8	*m290			S7	26368919	26.3689	139.8	7.38314
S7_26858017	*m292	m292+	3.8	143.6	*m292			S7	26858017	26.858	143.6	7.7694

## Sheet: Chr08
									Bps	Mbps	cM	Der
S8_1558322	*m028	m028+	0	0	*m028			S8	1558322	1.55832	0	0
S8_3918845	*m049	m049	30.5	30.5	*m049			S8	3918845	3.91885	30.5	12.9209
S8_4067616	*m052	m052	1.5	32	*m052			S8	4067616	4.06762	32	10.0826
S8_4084160	*m054	m054+	0.7	32.7	*m054			S8	4084160	4.08416	32.7	42.3114
S8_4480725	*m060	m060	2.1	34.8	*m060			S8	4480725	4.48072	34.8	5.29547
S8_4554468	*m064	m064+	1.2	36	*m064			S8	4554468	4.55447	36	16.2727
S8_4807663	*m073	m073+	1.4	37.4	*m073			S8	4807663	4.80766	37.4	5.52934
S8_4920053	*m076	m076	1.6	39	*m076			S8	4920053	4.92005	39	14.2361
S8_5114897	*m079	m079+	1.6	40.6	*m079			S8	5114897	5.1149	40.6	8.2117
S8_5467229	*m084	m084	2	42.6	*m084			S8	5467229	5.46723	42.6	5.67646
S8_5537494	*m086	m086	1	43.6	*m086			S8	5537494	5.53749	43.6	14.2318
S8_5717592	*m090	m090	1.2	44.8	*m090			S8	5717592	5.71759	44.8	6.66304
S8_6095549	*m093	m093+	1.1	45.9	*m093			S8	6095549	6.09555	45.9	2.91038
S8_6115442	*m095	m095+	0.7	46.6	*m095			S8	6115442	6.11544	46.6	35.1883
S8_6569925	*m099	m099+	2.1	48.7	*m099			S8	6569925	6.56992	48.7	4.62063
S8_7447773	*m108	m108+	0.7	49.4	*m108			S8	7447773	7.44777	49.4	0.797405
S8_8204616	*m118	m118	0.8	50.2	*m118			S8	8204616	8.20462	50.2	1.05702
S8_8206565	*m121	m121+	0.4	50.6	*m121			S8	8206565	8.20656	50.6	205.233
S8_8636409	*m123	m123+	0.8	51.4	*m123			S8	8636409	8.63641	51.4	1.86114
S8_8912087	*m132	m132+	0.8	52.2	*m132			S8	8912087	8.91209	52.2	2.90194
S8_9002170	*m138	m138	1.8	54	*m138			S8	9002170	9.00217	54	19.9816
S8_9061790	*m139	m139+	1	55	*m139			S8	9061790	9.06179	55	16.7729
S8_9287676	*m141	m141	1.5	56.5	*m141			S8	9287676	9.28768	56.5	6.64052
S8_10106972	*m157	m157+	2.5	59	*m157			S8	10106972	10.107	59	3.0514
S8_10555152	*m165	m165+	0.4	59.4	*m165			S8	10555152	10.5552	59.4	0.892499
S8_10872494	*m168	m168+	0.8	60.2	*m168			S8	10872494	10.8725	60.2	2.52094
S8_10915448	*m169	m169	0.4	60.6	*m169			S8	10915448	10.9154	60.6	9.31229
S8_11661981	*m174	m174+	1.3	61.9	*m174			S8	11661981	11.662	61.9	1.74138
S8_24388340	*m180	m180	23	84.9	*m180			S8	24388340	24.3883	84.9	1.80727
S8_25275415	*m183	m183+	7.1	92	*m183			S8	25275415	25.2754	92	8.00383
S8_25544319	*m186	m186	2.6	94.6	*m186			S8	25544319	25.5443	94.6	9.66888
S8_26247988	*m187	m187	4.4	99	*m187			S8	26247988	26.248	99	6.25294
S8_27009434	*m190	m190+	4	103	*m190			S8	27009434	27.0094	103	5.25316
S8_27202870	*m203	m203+	2.5	105.5	*m203			S8	27202870	27.2029	105.5	12.9242
S8_27626737	*m209	m209+	3.1	108.6	*m209			S8	27626737	27.6267	108.6	7.31361
S8_27677784	*m214	m214+	1.4	110	*m214			S8	27677784	27.6778	110	27.4257
S8_27863928	*m217	m217	2.2	112.2	*m217			S8	27863928	27.8639	112.2	11.8188
S8_27971204	*m218	m218	2.7	114.9	*m218			S8	27971204	27.9712	114.9	25.1687
S8_28102715	*m220	m220+	1	115.9	*m220			S8	28102715	28.1027	115.9	7.60393
S8_28586326	*m226	m226+	4.3	120.2	*m226			S8	28586326	28.5863	120.2	8.89144
S8_28692422	*m227	m227	0.7	120.9	*m227			S8	28692422	28.6924	120.9	6.5978
S8_28948645	*m249	m249	0.7	121.6	*m249			S8	28948645	28.9486	121.6	2.732
S8_29065589	*m258	m258+	0.7	122.3	*m258			S8	29065589	29.0656	122.3	5.98577
S8_29309887	*m271	m271	1	123.3	*m271			S8	29309887	29.3099	123.3	4.09336
S8_29322952	*m273	m273	0.3	123.6	*m273			S8	29322952	29.323	123.6	22.9621
S8_29409008	*m274	m274	1	124.6	*m274			S8	29409008	29.409	124.6	11.6203

## Sheet: Chr09
									Bps	Mbps	cM	Der
S9_114772	*m003	m003+	0	0	*m003			S9	114772	0.114772	0	0
S9_5376181	*m033	m033	3	3	*m033			S9	5376181	5.37618	3	0.570189
S9_6135514	*m034	m034	2	5	*m034			S9	6135514	6.13551	5	2.63389
S9_6469785	*m041	m041+	2	7	*m041			S9	6469785	6.46978	7	5.98317
S9_6527912	*m043	m043	1.2	8.2	*m043			S9	6527912	6.52791	8.2	20.6445
S9_6556596	*m044	m044	0.4	8.6	*m044			S9	6556596	6.5566	8.6	13.9451
S9_6588768	*m045	m045	0.6	9.2	*m045			S9	6588768	6.58877	9.2	18.6498
S9_6715180	*m048	m048+	0.3	9.5	*m048			S9	6715180	6.71518	9.5	2.37319
S9_7384478	*m056	m056	2.6	12.1	*m056			S9	7384478	7.38448	12.1	3.88467
S9_8083286	*m063	m063	4.1	16.2	*m063			S9	8083286	8.08329	16.2	5.86713
S9_8959721	*m064	m064+	6.3	22.5	*m064			S9	8959721	8.95972	22.5	7.18821
S9_9193615	*m068	m068+	1.5	24	*m068			S9	9193615	9.19361	24	6.41316
S9_10289034	*m077	m077+	2.8	26.8	*m077			S9	10289034	10.289	26.8	2.5561
S9_10497776	*m085	m085+	1.3	28.1	*m085			S9	10497776	10.4978	28.1	6.22778
S9_10827439	*m096	m096+	2.9	31	*m096			S9	10827439	10.8274	31	8.79686
S9_10862497	*m107	m107+	1.5	32.5	*m107			S9	10862497	10.8625	32.5	42.7862
S9_11053693	*m115	m115	1.7	34.2	*m115			S9	11053693	11.0537	34.2	8.8914
S9_11120783	*m118	m118+	2.1	36.3	*m118			S9	11120783	11.1208	36.3	31.3012
S9_13292624	*m121	m121	10.5	46.8	*m121			S9	13292624	13.2926	46.8	4.83461
S9_13349536	*m123	m123	0.7	47.5	*m123			S9	13349536	13.3495	47.5	12.2997
S9_13670327	*m125	m125+	2.6	50.1	*m125			S9	13670327	13.6703	50.1	8.10497
S9_14375898	*m130	m130+	3.1	53.2	*m130			S9	14375898	14.3759	53.2	4.3936
S9_14450318	*m132	m132+	0.6	53.8	*m132			S9	14450318	14.4503	53.8	8.06235
S9_14842470	*m134	m134+	1.5	55.3	*m134			S9	14842470	14.8425	55.3	3.82505
S9_15007715	*m139	m139+	1	56.3	*m139			S9	15007715	15.0077	56.3	6.05162
S9_15039215	*m140	m140	0.5	56.8	*m140			S9	15039215	15.0392	56.8	15.873
S9_15244765	*m146	m146+	0.5	57.3	*m146			S9	15244765	15.2448	57.3	2.4325
S9_15307803	*m151	m151	0.9	58.2	*m151			S9	15307803	15.3078	58.2	14.2771
S9_15372311	*m153	m153	0.3	58.5	*m153			S9	15372311	15.3723	58.5	4.65059
S9_15581911	*m158	m158+	0.3	58.8	*m158			S9	15581911	15.5819	58.8	1.4313
S9_15651032	*m159	m159	0.9	59.7	*m159			S9	15651032	15.651	59.7	13.0206
S9_15756448	*m165	m165	0.6	60.3	*m165			S9	15756448	15.7564	60.3	5.69174
S9_15886615	*m166	m166+	1.3	61.6	*m166			S9	15886615	15.8866	61.6	9.98717
S9_16127088	*m175	m175+	2	63.6	*m175			S9	16127088	16.1271	63.6	8.31694
S9_16249839	*m178	m178+	0.9	64.5	*m178			S9	16249839	16.2498	64.5	7.33192
S9_16376373	*m181	m181+	0.6	65.1	*m181			S9	16376373	16.3764	65.1	4.74181
S9_16448254	*m182	m182	0.6	65.7	*m182			S9	16448254	16.4483	65.7	8.34713
S9_16563424	*m184	m184+	1.2	66.9	*m184			S9	16563424	16.5634	66.9	10.4194
S9_16828150	*m192	m192+	2.7	69.6	*m192			S9	16828150	16.8282	69.6	10.1992
S9_17918781	*m207	m207	8.7	78.3	*m207			S9	17918781	17.9188	78.3	7.97703
S9_18249435	*m209	m209+	2.3	80.6	*m209			S9	18249435	18.2494	80.6	6.95591
S9_18525517	*m212	m212	2.3	82.9	*m212			S9	18525517	18.5255	82.9	8.33086
S9_18728694	*m214	m214+	1.7	84.6	*m214			S9	18728694	18.7287	84.6	8.36709
S9_19098514	*m215	m215	3.1	87.7	*m215			S9	19098514	19.0985	87.7	8.38246
S9_19149783	*m216	m216	1.5	89.2	*m216			S9	19149783	19.1498	89.2	29.2574
S9_19577345	*m223	m223+	5	94.2	*m223			S9	19577345	19.5773	94.2	11.6942
S9_21091375	*m241	m241+	14.6	108.8	*m241			S9	21091375	21.0914	108.8	9.64314

[truncated: 3 more sheets: Chr10, Chr11, Chr12]
